# Supplementary material for: Melatonin regulates gene expressions through activating auxin synthesis and signaling pathways
Source: Front Plant Sci. 2022 Dec 13;13:1057993. doi: 10.3389/fpls.2022.1057993 (PMC9792792; doi:10.3389/fpls.2022.1057993)
Supplement: Supplementary file 2 [file DataSheet_1.xlsx]

## Sheet: Table S2
Table S2. Information of the clusters in time series analysis of root samples.
"--"indicates the annotation informations are not available.
Gene	Cluster	Arabidopsis gene	Gene_name	Annotation
Glyma.13G237300	R1	--	--	--
Glyma.11G229200	R1	--	--	--
Glyma.18G125400	R1	--	--	--
Glyma.04G168400	R1	AT3G47510.1	--	--
Glyma.12G164400	R1	AT4G12840.1	--	Protein of unknown function (DUF707)
Glyma.20G100300	R1	--	--	--
Glyma.20G084600	R1	--	--	--
Glyma.13G162000	R1	--	--	--
Glyma.13G157700	R1	--	--	--
Glyma.12G232700	R1	ATCG00580.1	--	photosystem II reaction center protein E
Glyma.19G141500	R1	AT1G24180.1	IAR4	Thiamin diphosphate-binding fold (THDP-binding) superfamily protein
Glyma.04G118800	R1	AT1G30140.1	--	--
Glyma.06G142100	R1	AT2G40740.1	ATWRKY55,WRKY55	WRKY DNA-binding protein 55
Glyma.03G064300	R1	--	--	--
Glyma.15G114600	R1	ATCG00730.1	--	photosynthetic electron transfer D
Glyma.12G106300	R1	AT5G48760.1	--	Ribosomal protein L13 family protein
Glyma.17G100500	R1	AT3G47530.1	--	Pentatricopeptide repeat (PPR) superfamily protein
Glyma.13G025300	R1	AT2G01170.1	BAT1	bidirectional amino acid transporter 1
Glyma.03G173200	R1	AT2G37430.1	--	C2H2 and C2HC zinc fingers superfamily protein
Glyma.06G019000	R1	AT5G42290.1	--	transcription activator-related
Glyma.02G189900	R1	--	--	--
Glyma.14G054600	R1	--	--	--
Glyma.10G195000	R1	AT2G38680.1	--	5\'-nucleotidases;magnesium ion binding
Glyma.12G022400	R1	AT3G22210.1	--	--
Glyma.15G083200	R1	AT2G40330.1	PYL6,RCAR9	PYR1-like 6
Glyma.17G086400	R1	AT3G01570.1	--	Oleosin family protein
Glyma.07G079600	R1	AT3G52790.1	--	peptidoglycan-binding LysM domain-containing protein
Glyma.08G322200	R1	AT5G55230.2	ATMAP65-1,MAP65-1	microtubule-associated proteins 65-1
Glyma.12G171900	R1	AT4G26970.1	ACO2	aconitase 2
Glyma.03G214800	R1	AT3G62860.1	--	alpha/beta-Hydrolases superfamily protein
Glyma.06G111600	R1	AT4G08290.1	--	nodulin MtN21 /EamA-like transporter family protein
Glyma.09G010800	R1	AT5G47560.1	ATSDAT,ATTDT,TDT	tonoplast dicarboxylate transporter
Glyma.06G044400	R1	AT5G59845.1	--	Gibberellin-regulated family protein
Glyma.19G232200	R1	AT4G15920.1	--	Nodulin MtN3 family protein
Glyma.15G191800	R1	AT5G44550.1	--	Uncharacterised protein family (UPF0497)
Glyma.19G067700	R1	--	--	--
Glyma.12G135400	R1	AT4G21880.1	--	Pentatricopeptide repeat (PPR) superfamily protein
Glyma.13G242300	R1	--	--	--
Glyma.02G020200	R1	AT1G69800.2	--	Cystathionine beta-synthase (CBS) protein
Glyma.15G099600	R1	AT5G18840.1	--	Major facilitator superfamily protein
Glyma.09G036600	R1	--	--	--
Glyma.09G193800	R1	AT1G67280.1	--	Glyoxalase/Bleomycin resistance protein/Dioxygenase superfamily protein
Glyma.02G115700	R1	AT1G26500.1	--	Pentatricopeptide repeat (PPR) superfamily protein
Glyma.16G018200	R1	AT1G01080.1	--	RNA-binding (RRM/RBD/RNP motifs) family protein
Glyma.03G174900	R1	AT3G09560.1	ATPAH1,PAH1	Lipin family protein
Glyma.06G311000	R1	AT3G07040.1	RPM1,RPS3	NB-ARC domain-containing disease resistance protein
Glyma.12G161700	R1	AT5G53950.1	ANAC098,ATCUC2,CUC2	NAC (No Apical Meristem) domain transcriptional regulator superfamily protein
Glyma.19G256900	R1	AT4G22390.1	--	F-box associated ubiquitination effector family protein
Glyma.08G000100	R1	AT4G13850.1	ATGRP2,GR-RBP2,GRP2	glycine-rich RNA-binding protein 2
Glyma.02G158500	R1	--	--	--
Glyma.19G141400	R1	AT2G41890.1	--	curculin-like (mannose-binding) lectin family protein / PAN domain-containing protein
Glyma.13G210500	R1	AT5G18980.1	--	ARM repeat superfamily protein
Glyma.20G090900	R1	AT1G11910.1	APA1,ATAPA1	aspartic proteinase A1
Glyma.17G262200	R1	AT1G68890.1	--	magnesium ion binding;thiamin pyrophosphate binding;hydro-lyases;catalytics;2-succinyl-5-enolpyruvyl-6-hydroxy-3-cyclohexene-1-carboxylic-acid synthases
Glyma.08G227700	R1	AT3G54320.3	ASML1,ATWRI1,WRI,WRI1	Integrase-type DNA-binding superfamily protein
Glyma.20G064900	R1	--	--	--
Glyma.19G005500	R1	AT1G50170.1	ATSIRB,SIRB	sirohydrochlorin ferrochelatase B
Glyma.14G069300	R1	AT1G49000.1	--	--
Glyma.02G288500	R1	AT2G42790.1	CSY3	citrate synthase 3
Glyma.01G209900	R1	AT5G47510.1	--	Sec14p-like phosphatidylinositol transfer family protein
Glyma.14G191900	R1	AT3G47000.1	--	Glycosyl hydrolase family protein
Glyma.17G233500	R1	AT3G49780.1	ATPSK3 (FORMER SYMBOL),ATPSK4,PSK4	phytosulfokine 4 precursor
Glyma.14G027000	R1	AT2G42820.1	HVA22F	HVA22-like protein F
Glyma.10G163800	R1	--	--	--
Glyma.07G012100	R1	AT1G51700.1	ADOF1,DOF1	DOF zinc finger protein 1
Glyma.15G016200	R1	AT1G79860.1	ATROPGEF12,MEE64,ROPGEF12	RHO guanyl-nucleotide exchange factor 12
Glyma.03G056900	R1	AT2G38250.1	--	Homeodomain-like superfamily protein
Glyma.02G024600	R1	AT1G10360.1	ATGSTU18,GST29,GSTU18	glutathione S-transferase TAU 18
Glyma.18G261200	R1	AT5G15300.1	--	Pentatricopeptide repeat (PPR) superfamily protein
Glyma.07G048900	R1	AT5G54160.1	ATOMT1,OMT1	O-methyltransferase 1
Glyma.13G001200	R1	AT1G64660.1	ATMGL,MGL	methionine gamma-lyase
Glyma.11G249900	R1	AT1G27920.1	MAP65-8	microtubule-associated protein 65-8
Glyma.20G024900	R1	AT1G55535.1	--	--
Glyma.10G270100	R1	AT2G01180.1	ATLPP1,ATPAP1,LPP1,PAP1	phosphatidic acid phosphatase 1
Glyma.09G032400	R1	--	--	--
Glyma.05G077300	R1	AT1G62780.1	--	--
Glyma.09G010700	R1	AT5G47560.1	ATSDAT,ATTDT,TDT	tonoplast dicarboxylate transporter
Glyma.03G219000	R1	AT1G02610.1	--	RING/FYVE/PHD zinc finger superfamily protein
Glyma.19G224800	R1	--	--	--
Glyma.12G141900	R1	AT5G54500.1	FQR1	flavodoxin-like quinone reductase 1
Glyma.17G202700	R1	AT5G25560.1	--	CHY-type/CTCHY-type/RING-type Zinc finger protein
Glyma.15G147000	R1	AT5G24860.1	ATFPF1,FPF1	flowering promoting factor 1
Glyma.18G036400	R1	AT2G39730.2	RCA	rubisco activase
Glyma.05G161400	R1	AT2G29420.1	ATGSTU7,GST25,GSTU7	glutathione S-transferase tau 7
Glyma.14G184200	R1	AT1G09900.1	--	Pentatricopeptide repeat (PPR-like) superfamily protein
Glyma.08G103400	R1	AT1G67480.1	--	Galactose oxidase/kelch repeat superfamily protein
Glyma.19G247200	R1	AT3G04350.1	--	Plant protein of unknown function (DUF946)
Glyma.12G014700	R1	AT3G13960.1	AtGRF5,GRF5	growth-regulating factor 5
Glyma.01G114300	R1	ATMG00370.1	--	Ycf1 protein
Glyma.11G096300	R1	AT3G22210.1	--	--
Glyma.07G268500	R1	AT5G47720.2	--	Thiolase family protein
Glyma.14G149800	R1	--	--	--
Glyma.19G153700	R1	AT1G03310.1	ATISA2,BE2,DBE1,ISA2	debranching enzyme 1
Glyma.01G210200	R1	AT4G16520.1	ATG8F	Ubiquitin-like superfamily protein
Glyma.19G217000	R1	AT2G34830.1	AtWRKY35,MEE24,WRKY35	WRKY DNA-binding protein 35
Glyma.03G198900	R1	--	--	--
Glyma.20G187300	R1	ATCG00830.1	--	ribosomal protein L2
Glyma.04G092200	R1	AT4G24580.1	REN1	Rho GTPase activation protein (RhoGAP) with PH domain
Glyma.03G189100	R1	AT5G03795.1	--	Exostosin family protein
Glyma.01G054400	R1	AT2G03350.1	--	Protein of unknown function, DUF538
Glyma.13G071300	R1	AT3G28050.1	--	nodulin MtN21 /EamA-like transporter family protein
Glyma.06G128500	R1	AT5G53370.1	ATPMEPCRF,PMEPCRF	pectin methylesterase PCR fragment F
Glyma.01G064600	R1	AT1G69040.2	ACR4	ACT domain repeat 4
Glyma.15G251600	R1	AT1G78380.1	ATGSTU19,GST8,GSTU19	glutathione S-transferase TAU 19
Glyma.20G193100	R1	AT2G18400.1	--	ribosomal protein L6 family protein
Glyma.17G028000	R1	AT3G06850.1	BCE2,DIN3,LTA1	2-oxoacid dehydrogenases acyltransferase family protein
Glyma.10G010800	R1	AT2G47240.1	CER8,LACS1	AMP-dependent synthetase and ligase family protein
Glyma.10G284100	R1	AT5G05320.1	--	FAD/NAD(P)-binding oxidoreductase family protein
Glyma.02G248600	R1	AT5G13830.1	--	FtsJ-like methyltransferase family protein
Glyma.19G244800	R1	AT5G28770.2	AtbZIP63,BZO2H3	bZIP transcription factor family protein
Glyma.18G062100	R1	AT5G58630.1	--	--
Glyma.18G137700	R1	AT1G60220.1	OTS1,ULP1D	UB-like protease 1D
Glyma.08G076900	R1	AT1G74450.1	--	Protein of unknown function (DUF793)
Glyma.13G098000	R1	AT4G30180.1	--	sequence-specific DNA binding transcription factors;transcription regulators
Glyma.17G203700	R1	AT5G11490.2	--	adaptin family protein
Glyma.06G186700	R1	--	--	--
Glyma.10G199700	R1	--	--	--
Glyma.13G058900	R1	AT5G39380.1	--	Plant calmodulin-binding protein-related
Glyma.02G108100	R1	AT1G26810.1	GALT1	galactosyltransferase1
Glyma.16G042900	R1	AT5G18270.1	ANAC087	Arabidopsis NAC domain containing protein 87
Glyma.08G169700	R1	AT1G06620.1	--	2-oxoglutarate (2OG) and Fe(II)-dependent oxygenase superfamily protein
Glyma.03G219400	R1	AT3G62410.1	CP12,CP12-2	CP12 domain-containing protein 2
Glyma.20G161700	R1	AT5G52440.1	HCF106	Bacterial sec-independent translocation protein mttA/Hcf106
Glyma.07G053500	R1	AT1G49160.2	WNK7	Protein kinase superfamily protein
Glyma.10G069100	R1	AT1G28530.2	--	--
Glyma.03G059800	R1	AT4G36360.1	BGAL3	beta-galactosidase 3
Glyma.11G078900	R1	AT4G30780.1	--	--
Glyma.12G112000	R1	AT4G03510.1	ATRMA1,RMA1	RING membrane-anchor 1
Glyma.17G142500	R1	AT4G17310.1	--	--
Glyma.19G087400	R1	AT1G75800.1	--	Pathogenesis-related thaumatin superfamily protein
Glyma.17G044300	R1	AT4G33150.1	LKR,LKR/SDH,SDH	lysine-ketoglutarate reductase/saccharopine dehydrogenase bifunctional enzyme
Glyma.17G046400	R1	AT1G19240.1	--	--
Glyma.16G116400	R1	AT1G77030.1	--	hydrolases, acting on acid anhydrides, in phosphorus-containing anhydrides;ATP-dependent helicases;nucleic acid binding;ATP binding;RNA binding;helicases
Glyma.18G122000	R1	AT2G02870.1	--	Galactose oxidase/kelch repeat superfamily protein
Glyma.10G291100	R1	AT1G75270.1	DHAR2	dehydroascorbate reductase 2
Glyma.07G124900	R1	AT3G16490.1	IQD26	IQ-domain 26
Glyma.10G099600	R1	AT3G57630.1	--	exostosin family protein
Glyma.05G223600	R1	AT4G29420.1	--	F-box/RNI-like superfamily protein
Glyma.08G100200	R1	AT4G22000.1	--	--
Glyma.04G212100	R1	AT5G09300.1	--	Thiamin diphosphate-binding fold (THDP-binding) superfamily protein
Glyma.10G015300	R1	AT5G47900.1	--	Protein of unknown function (DUF1624)
Glyma.10G122800	R1	--	--	--
Glyma.03G065400	R1	AT4G14305.1	--	Peroxisomal membrane 22 kDa (Mpv17/PMP22) family protein
Glyma.01G221500	R1	AT5G41410.1	BEL1	POX (plant homeobox) family protein
Glyma.02G034000	R1	AT1G23800.1	ALDH2B,ALDH2B7	aldehyde dehydrogenase 2B7
Glyma.15G029900	R1	AT3G59470.1	--	Far-red impaired responsive (FAR1) family protein
Glyma.13G287000	R1	AT5G54730.1	ATATG18F,ATG18F,G18F	homolog of yeast autophagy 18 (ATG18) F
Glyma.13G307400	R1	--	--	--
Glyma.16G075600	R1	AT5G45275.1	--	Major facilitator superfamily protein
Glyma.20G153100	R1	AT1G52540.1	--	Protein kinase superfamily protein
Glyma.12G046300	R1	AT4G34360.1	--	S-adenosyl-L-methionine-dependent methyltransferases superfamily protein
Glyma.10G213800	R1	--	--	--
Glyma.14G177700	R1	AT4G09060.1	--	--
Glyma.19G001100	R1	ATCG00810.1	--	ribosomal protein L22
Glyma.13G146300	R1	AT2G36830.1	GAMMA-TIP,GAMMA-TIP1,TIP1;1	gamma tonoplast intrinsic protein
Glyma.19G139200	R1	AT4G35910.1	--	Adenine nucleotide alpha hydrolases-like superfamily protein
Glyma.19G011600	R1	AT3G28050.1	--	nodulin MtN21 /EamA-like transporter family protein
Glyma.16G129200	R1	AT2G17990.1	--	--
Glyma.05G236100	R1	AT1G16700.1	--	Alpha-helical ferredoxin
Glyma.05G237600	R1	AT3G18295.1	--	Protein of unknown function (DUF1639)
Glyma.08G315700	R1	--	--	--
Glyma.13G037200	R1	--	--	--
Glyma.09G068800	R1	AT5G35560.1	--	DENN (AEX-3) domain-containing protein
Glyma.18G275500	R1	AT3G30300.1	--	O-fucosyltransferase family protein
Glyma.10G119300	R1	AT5G59100.1	--	Subtilisin-like serine endopeptidase family protein
Glyma.07G209900	R1	AT1G49570.1	--	Peroxidase superfamily protein
Glyma.12G142300	R1	AT4G21380.1	ARK3,RK3	receptor kinase 3
Glyma.17G057400	R1	AT5G57100.1	--	Nucleotide/sugar transporter family protein
Glyma.18G274000	R1	AT5G38895.3	--	RING/U-box superfamily protein
Glyma.02G178300	R1	AT3G54070.1	--	Ankyrin repeat family protein
Glyma.17G115400	R1	AT4G22380.1	--	Ribosomal protein L7Ae/L30e/S12e/Gadd45 family protein
Glyma.07G265200	R1	AT3G07880.1	SCN1	Immunoglobulin E-set superfamily protein
Glyma.18G106700	R1	AT3G58840.1	--	Tropomyosin-related
Glyma.04G120600	R1	AT2G45010.1	--	PLAC8 family protein
Glyma.11G069800	R1	AT5G66530.1	--	Galactose mutarotase-like superfamily protein
Glyma.20G078200	R1	--	--	--
Glyma.17G059400	R1	AT4G29940.1	PRHA	pathogenesis related homeodomain protein A
Glyma.03G165900	R1	AT5G46050.1	ATPTR3,PTR3	peptide transporter 3
Glyma.20G243100	R1	AT4G08790.1	--	Nitrilase/cyanide hydratase and apolipoprotein N-acyltransferase family protein
Glyma.13G230800	R1	AT1G29050.1	TBL38	TRICHOME BIREFRINGENCE-LIKE 38
Glyma.02G111100	R1	--	--	--
Glyma.19G153100	R1	--	--	--
Glyma.07G092200	R1	--	--	--
Glyma.06G042000	R1	--	--	--
Glyma.05G051000	R1	AT5G60980.2	--	Nuclear transport factor 2 (NTF2) family protein with RNA binding (RRM-RBD-RNP motifs) domain
Glyma.13G338000	R1	AT5G59510.1	DVL18,RTFL5	ROTUNDIFOLIA like 5
Glyma.03G117000	R1	AT4G30420.1	--	nodulin MtN21 /EamA-like transporter family protein
Glyma.18G229700	R1	AT3G61220.1	--	NAD(P)-binding Rossmann-fold superfamily protein
Glyma.08G235300	R1	AT1G17860.1	--	Kunitz family trypsin and protease inhibitor protein
Glyma.19G109600	R1	ATCG00140.1	--	ATP synthase subunit C family protein
Glyma.15G248600	R1	ATCG00070.1	--	photosystem II reaction center protein K precursor
Glyma.10G025300	R1	AT3G63110.1	ATIPT3,IPT3	isopentenyltransferase 3
Glyma.17G115900	R1	AT1G80160.1	--	Lactoylglutathione lyase / glyoxalase I family protein
Glyma.13G310200	R1	AT2G32520.1	--	alpha/beta-Hydrolases superfamily protein
Glyma.16G040800	R1	--	--	--
Glyma.10G236500	R1	AT5G52270.1	--	SNARE-like superfamily protein
Glyma.10G176800	R1	AT5G53350.1	CLPX	CLP protease regulatory subunit X
Glyma.07G251300	R1	AT3G06390.1	--	Uncharacterised protein family (UPF0497)
Glyma.03G253600	R1	AT1G56720.1	--	Protein kinase superfamily protein
Glyma.19G013700	R1	AT3G28210.1	PMZ,SAP12	zinc finger (AN1-like) family protein
Glyma.06G187300	R1	AT3G48080.1	--	alpha/beta-Hydrolases superfamily protein
Glyma.08G182300	R1	AT1G43670.1	--	Inositol monophosphatase family protein
Glyma.03G180900	R1	AT3G53420.1	PIP2,PIP2;1,PIP2A	plasma membrane intrinsic protein 2A
Glyma.13G228900	R1	AT2G38300.1	--	myb-like HTH transcriptional regulator family protein
Glyma.18G221800	R1	AT3G60890.2	ZPR2	protein binding
Glyma.02G213700	R1	AT4G33580.1	ATBCA5,BCA5	beta carbonic anhydrase 5
Glyma.03G141200	R1	AT3G57800.2	--	basic helix-loop-helix (bHLH) DNA-binding superfamily protein
Glyma.03G191400	R1	AT2G27770.1	--	Plant protein of unknown function (DUF868)
Glyma.01G090200	R1	AT3G25670.1	--	Leucine-rich repeat (LRR) family protein
Glyma.02G223700	R1	AT5G48250.1	--	B-box type zinc finger protein with CCT domain
Glyma.14G188100	R1	AT3G08720.1	ATPK19,ATPK2,ATS6K2,S6K2	serine/threonine protein kinase 2
Glyma.07G097900	R1	AT2G01190.1	--	Octicosapeptide/Phox/Bem1p family protein
Glyma.16G212400	R1	AT1G17860.1	--	Kunitz family trypsin and protease inhibitor protein
Glyma.11G187300	R1	AT1G03430.1	AHP5	histidine-containing phosphotransfer factor 5
Glyma.14G222100	R1	AT1G75950.1	ASK1,ATSKP1,SKP1,SKP1A,UIP1	S phase kinase-associated protein 1
Glyma.01G202300	R1	AT1G07615.1	--	GTP-binding protein Obg/CgtA
Glyma.03G226800	R1	AT3G14610.1	CYP72A7	cytochrome P450, family 72, subfamily A, polypeptide 7
Glyma.02G301800	R1	AT4G26590.1	ATOPT5,OPT5	oligopeptide transporter 5
Glyma.01G018000	R1	--	--	--
Glyma.08G074600	R1	AT2G37340.1	ATRSZ33,RSZ33	arginine/serine-rich zinc knuckle-containing protein 33
Glyma.15G017900	R1	AT3G16260.1	TRZ4	tRNAse Z4
Glyma.10G151000	R1	AT1G56220.3	--	Dormancy/auxin associated family protein
Glyma.05G033600	R1	AT1G19020.1	--	--
Glyma.14G034100	R1	AT1G03940.1	--	HXXXD-type acyl-transferase family protein
Glyma.07G053100	R1	AT4G00900.1	ATECA2,ECA2	ER-type Ca2+-ATPase 2
Glyma.20G199000	R1	AT4G17740.2	--	Peptidase S41 family protein
Glyma.03G169400	R1	AT4G28706.3	--	pfkB-like carbohydrate kinase family protein
Glyma.11G046900	R1	AT4G37680.1	HHP4	heptahelical protein 4
Glyma.03G210200	R1	AT3G62950.1	--	Thioredoxin superfamily protein
Glyma.10G288300	R1	AT5G23420.1	HMGB6	high-mobility group box 6
Glyma.19G146800	R1	AT5G06900.1	CYP93D1	cytochrome P450, family 93, subfamily D, polypeptide 1
Glyma.10G128900	R1	--	--	--
Glyma.07G267600	R1	AT4G16380.2	--	Heavy metal transport/detoxification superfamily protein
Glyma.09G061500	R1	AT2G19330.1	PIRL6	plant intracellular ras group-related LRR 6
Glyma.14G138300	R1	AT4G16130.1	ARA1,ATISA1,ISA1	arabinose kinase
Glyma.18G294300	R1	AT5G38200.1	--	Class I glutamine amidotransferase-like superfamily protein
Glyma.16G022500	R1	AT4G27745.1	--	Yippee family putative zinc-binding protein
Glyma.06G061900	R1	AT1G80840.1	ATWRKY40,WRKY40	WRKY DNA-binding protein 40
Glyma.07G053400	R1	AT4G27745.1	--	Yippee family putative zinc-binding protein
Glyma.15G186100	R1	AT5G28050.1	--	Cytidine/deoxycytidylate deaminase family protein
Glyma.10G242400	R1	AT5G51680.1	--	hydroxyproline-rich glycoprotein family protein
Glyma.11G244600	R1	AT1G13170.1	ORP1D	OSBP(oxysterol binding protein)-related protein 1D
Glyma.15G028400	R1	AT5G67550.1	--	--
Glyma.08G195600	R1	AT2G29910.1	--	F-box/RNI-like superfamily protein
Glyma.07G061300	R1	AT5G41620.1	--	--
Glyma.05G009300	R1	AT3G42170.1	--	BED zinc finger ;hAT family dimerisation domain
Glyma.05G182600	R1	AT4G39660.1	AGT2	alanine:glyoxylate aminotransferase 2
Glyma.03G241500	R1	AT1G54730.2	--	Major facilitator superfamily protein
Glyma.18G205600	R1	AT2G33020.1	AtRLP24,RLP24	receptor like protein 24
Glyma.10G078900	R1	ATCG00830.1	--	ribosomal protein L2
Glyma.16G051300	R1	AT5G41130.1	--	Esterase/lipase/thioesterase family protein
Glyma.03G032000	R1	AT1G73440.1	--	calmodulin-related
Glyma.05G185200	R1	AT4G39460.1	SAMC1,SAMT1	S-adenosylmethionine carrier 1
Glyma.20G005100	R1	AT3G19850.1	--	Phototropic-responsive NPH3 family protein
Glyma.03G099100	R1	AT5G25070.1	--	--
Glyma.19G107400	R1	AT3G26618.1	ERF1-3	eukaryotic release factor 1-3
Glyma.09G016200	R1	AT1G55790.1	--	Domain of unknown function (DUF2431)
Glyma.05G160300	R1	AT3G19810.1	--	Protein of unknown function (DUF177)
Glyma.03G088200	R1	AT1G09890.1	--	Rhamnogalacturonate lyase family protein
Glyma.13G014500	R1	--	--	--
Glyma.15G265900	R1	AT2G18370.1	--	Bifunctional inhibitor/lipid-transfer protein/seed storage 2S albumin superfamily protein
Glyma.14G145800	R1	AT5G11580.1	--	Regulator of chromosome condensation (RCC1) family protein
Glyma.11G196200	R1	AT5G60720.1	--	Protein of unknown function, DUF547
Glyma.17G125600	R1	AT2G39890.1	ATPROT1,PROT1	proline transporter 1
Glyma.14G051500	R1	AT5G35670.1	iqd33	IQ-domain 33
Glyma.15G057400	R1	AT5G09520.1	--	hydroxyproline-rich glycoprotein family protein
Glyma.03G147100	R1	AT3G12012.1	CPuORF20	conserved peptide upstream open reading frame 20
Glyma.19G034100	R1	--	--	--
Glyma.12G156500	R1	AT1G63400.1	--	Pentatricopeptide repeat (PPR) superfamily protein
Glyma.09G038600	R1	AT5G49360.1	ATBXL1,BXL1	beta-xylosidase 1
Glyma.18G205100	R1	AT1G66350.1	RGL,RGL1	RGA-like 1
Glyma.05G210200	R1	--	--	--
Glyma.02G152900	R1	AT2G47890.1	--	B-box type zinc finger protein with CCT domain
Glyma.09G123800	R1	AT1G70680.1	--	Caleosin-related family protein
Glyma.18G179200	R1	AT2G31130.1	--	--
Glyma.08G188300	R1	AT1G60940.1	SNRK2-10,SNRK2.10,SRK2B	SNF1-related protein kinase 2.10
Glyma.18G201900	R1	AT5G05600.1	--	2-oxoglutarate (2OG) and Fe(II)-dependent oxygenase superfamily protein
Glyma.08G035800	R1	AT5G19570.1	--	--
Glyma.08G118600	R1	AT1G29300.1	UNE1	Plant protein of unknown function (DUF641)
Glyma.19G142600	R1	AT3G57670.1	NTT,WIP2	C2H2-type zinc finger family protein
Glyma.09G189300	R1	AT3G24503.1	ALDH1A,ALDH2C4,REF1	aldehyde dehydrogenase 2C4
Glyma.10G165800	R1	AT3G23250.1	ATMYB15,ATY19,MYB15	myb domain protein 15
Glyma.03G259900	R1	--	--	--
Glyma.14G134700	R1	AT5G39380.1	--	Plant calmodulin-binding protein-related
Glyma.03G130400	R1	AT3G56970.1	BHLH038,ORG2	basic helix-loop-helix (bHLH) DNA-binding superfamily protein
Glyma.19G083200	R1	AT2G27370.1	--	Uncharacterised protein family (UPF0497)
Glyma.02G155800	R1	AT1G02850.2	BGLU11	beta glucosidase 11
Glyma.19G108800	R1	AT3G04070.2	anac047,NAC047	NAC domain containing protein 47
Glyma.09G175500	R1	--	--	--
Glyma.03G016200	R1	AT2G45760.1	BAL,BAP2	BON association protein 2
Glyma.13G209900	R1	--	--	--
Glyma.05G206000	R1	--	--	--
Glyma.05G141500	R1	AT5G16860.1	--	Tetratricopeptide repeat (TPR)-like superfamily protein
Glyma.01G244100	R1	AT2G15220.1	--	Plant basic secretory protein (BSP) family protein
Glyma.03G038000	R1	AT2G33820.1	ATMBAC1,MBAC1	Mitochondrial substrate carrier family protein
Glyma.08G085600	R1	--	--	--
Glyma.16G213600	R1	--	--	--
Glyma.05G210700	R1	--	--	--
Glyma.15G252700	R1	AT1G53700.1	PK3AT,WAG1	WAG 1
Glyma.11G218800	R1	--	--	--
Glyma.06G043000	R1	AT3G16150.1	--	N-terminal nucleophile aminohydrolases (Ntn hydrolases) superfamily protein
Glyma.10G234300	R1	--	--	--
Glyma.09G038800	R1	AT5G49350.1	--	Glycine-rich protein family
Glyma.06G039400	R1	AT5G42380.1	CML37,CML39	calmodulin like 37
Glyma.15G159300	R1	--	--	--
Glyma.09G066300	R1	AT2G19400.1	--	AGC (cAMP-dependent, cGMP-dependent and protein kinase C) kinase family protein
Glyma.01G130400	R1	AT3G11830.1	--	TCP-1/cpn60 chaperonin family protein
Glyma.07G139600	R1	AT2G29420.1	ATGSTU7,GST25,GSTU7	glutathione S-transferase tau 7
Glyma.12G203400	R1	AT4G02340.1	--	alpha/beta-Hydrolases superfamily protein
Glyma.20G205900	R1	AT2G38870.1	--	Serine protease inhibitor, potato inhibitor I-type family protein
Glyma.09G005300	R1	AT4G22030.1	--	F-box family protein with a domain of unknown function (DUF295)
Glyma.17G005900	R1	AT5G47635.1	--	Pollen Ole e 1 allergen and extensin family protein
Glyma.01G195800	R1	AT3G49760.1	AtbZIP5,bZIP5	basic leucine-zipper 5
Glyma.09G266800	R1	--	--	--
Glyma.13G184700	R1	AT3G12300.1	--	--
Glyma.09G123900	R1	--	--	--
Glyma.10G007100	R1	AT3G23230.1	--	Integrase-type DNA-binding superfamily protein
Glyma.05G030400	R1	AT5G62680.1	--	Major facilitator superfamily protein
Glyma.14G177000	R1	AT1G78310.1	--	VQ motif-containing protein
Glyma.06G095200	R1	AT4G24660.1	ATHB22,HB22,MEE68	homeobox protein 22
Glyma.16G210100	R1	AT3G02880.1	--	Leucine-rich repeat protein kinase family protein
Glyma.20G195300	R1	AT1G14140.1	--	Mitochondrial substrate carrier family protein
Glyma.05G221900	R1	AT1G75590.1	--	SAUR-like auxin-responsive protein family
Glyma.10G288500	R1	AT1G50380.1	--	Prolyl oligopeptidase family protein
Glyma.20G157700	R1	AT3G49000.1	--	RNA polymerase III subunit RPC82 family protein
Glyma.02G145400	R1	--	--	--
Glyma.14G150200	R1	AT3G26430.1	--	GDSL-like Lipase/Acylhydrolase superfamily protein
Glyma.01G233900	R1	AT1G06710.1	--	Tetratricopeptide repeat (TPR)-like superfamily protein
Glyma.13G174300	R1	AT4G24000.1	ATCSLG2,CSLG2	cellulose synthase like G2
Glyma.07G250100	R1	AT5G18560.1	PUCHI	Integrase-type DNA-binding superfamily protein
Glyma.06G007000	R1	--	--	--
Glyma.18G014200	R1	AT4G40080.1	--	ENTH/ANTH/VHS superfamily protein
Glyma.09G286100	R1	AT5G56310.1	--	Pentatricopeptide repeat (PPR) superfamily protein
Glyma.13G182800	R1	AT1G61065.1	--	Protein of unknown function (DUF1218)
Glyma.20G104800	R1	--	--	--
Glyma.05G038900	R1	AT5G63000.1	--	Mitochondrial import inner membrane translocase subunit Tim17/Tim22/Tim23 family protein
Glyma.13G207300	R1	AT5G19160.1	TBL11	TRICHOME BIREFRINGENCE-LIKE 11
Glyma.03G086500	R1	ATCG01130.1	--	Ycf1 protein
Glyma.09G272400	R1	AT1G32070.3	ATNSI,NSI	nuclear shuttle interacting
Glyma.13G179200	R1	AT4G32480.1	--	Protein of unknown function (DUF506)
Glyma.10G172700	R1	AT1G64660.1	ATMGL,MGL	methionine gamma-lyase
Glyma.20G121700	R1	AT1G68190.1	--	B-box zinc finger family protein
Glyma.17G162100	R1	AT4G13480.1	AtMYB79,MYB79	myb domain protein 79
Glyma.04G160500	R1	AT1G11060.1	--	WAPL (Wings apart-like protein regulation of heterochromatin) protein
Glyma.01G151500	R1	AT1G31500.4	--	DNAse I-like superfamily protein
Glyma.19G078600	R1	AT3G01650.1	RGLG1	RING domain ligase1
Glyma.07G043000	R1	AT1G54070.1	--	Dormancy/auxin associated family protein
Glyma.08G238900	R1	AT5G47360.1	--	Tetratricopeptide repeat (TPR)-like superfamily protein
Glyma.18G005000	R1	AT3G48660.1	--	Protein of unknown function (DUF 3339)
Glyma.09G216300	R1	AT5G45275.1	--	Major facilitator superfamily protein
Glyma.13G092500	R1	AT2G18700.1	ATTPS11,ATTPSB,TPS11	trehalose phosphatase/synthase 11
Glyma.18G031200	R1	AT3G54085.1	--	Yos1-like protein
Glyma.08G211100	R1	AT1G80160.1	--	Lactoylglutathione lyase / glyoxalase I family protein
Glyma.06G030300	R1	AT5G66440.1	--	--
Glyma.07G076200	R1	AT2G45760.1	BAL,BAP2	BON association protein 2
Glyma.20G080400	R1	--	--	--
Glyma.20G236400	R1	AT1G02900.1	ATRALF1,RALF1,RALFL1	rapid alkalinization factor 1
Glyma.08G145500	R1	--	--	--
Glyma.18G027100	R1	AT3G08510.1	ATPLC2,PLC2	phospholipase C 2
Glyma.04G165300	R1	AT2G45990.1	--	--
Glyma.13G157500	R1	AT5G35090.1	--	--
Glyma.16G061800	R1	AT5G11210.1	ATGLR2.5,GLR2.5	glutamate receptor 2.5
Glyma.04G007300	R1	AT2G16570.1	ASE1,ATASE,ATASE1	GLN phosphoribosyl pyrophosphate amidotransferase 1
Glyma.08G225600	R1	--	--	--
Glyma.05G196500	R1	AT2G38290.1	AMT2,AMT2;1,ATAMT2	ammonium transporter 2
Glyma.10G143600	R1	AT2G37860.3	LCD1	Protein of unknown function (DUF3411)
Glyma.02G206700	R1	AT2G24090.1	--	Ribosomal protein L35
Glyma.14G011000	R1	AT4G26510.1	UKL4	uridine kinase-like 4
Glyma.16G093100	R1	AT5G18070.1	DRT101	phosphoglucosamine mutase-related
Glyma.02G267200	R1	AT1G04985.1	--	--
Glyma.11G213800	R1	AT5G16550.1	--	--
Glyma.01G006500	R1	AT5G45140.1	NRPC2	nuclear RNA polymerase C2
Glyma.03G262200	R1	AT2G46870.1	NGA1	AP2/B3-like transcriptional factor family protein
Glyma.19G120800	R1	ATCG00830.1	--	ribosomal protein L2
Glyma.07G079300	R1	--	--	--
Glyma.17G036900	R1	AT3G17180.1	scpl33	serine carboxypeptidase-like 33
Glyma.08G085700	R1	--	--	--
Glyma.15G160000	R1	--	--	--
Glyma.17G093300	R1	AT5G50110.1	--	S-adenosyl-L-methionine-dependent methyltransferases superfamily protein
Glyma.03G226900	R1	AT5G26731.1	--	--
Glyma.08G128600	R1	AT5G36110.1	CYP716A1	cytochrome P450, family 716, subfamily A, polypeptide 1
Glyma.16G148200	R1	--	--	--
Glyma.18G218100	R1	--	--	--
Glyma.16G124300	R1	AT5G13550.1	SULTR4;1	sulfate transporter 4.1
Glyma.17G016400	R1	AT4G11690.1	--	Pentatricopeptide repeat (PPR-like) superfamily protein
Glyma.11G017900	R1	AT4G23850.1	LACS4	AMP-dependent synthetase and ligase family protein
Glyma.05G131000	R1	--	--	--
Glyma.01G005100	R1	AT2G19800.1	MIOX2	myo-inositol oxygenase 2
Glyma.11G093100	R1	AT4G37370.1	CYP81D8	cytochrome P450, family 81, subfamily D, polypeptide 8
Glyma.08G193500	R1	AT3G13750.1	BGAL1	beta galactosidase 1
Glyma.15G159400	R1	--	--	--
Glyma.17G128000	R1	AT5G03860.1	MLS	malate synthase
Glyma.17G000900	R1	AT1G09794.1	--	Cox19 family protein (CHCH motif)
Glyma.08G056600	R1	AT1G73480.1	--	alpha/beta-Hydrolases superfamily protein
Glyma.06G016800	R1	AT4G35550.1	ATWOX13,HB-4,WOX13	WUSCHEL related homeobox 13
Glyma.06G235500	R1	AT5G53970.1	--	Tyrosine transaminase family protein
Glyma.15G169100	R1	AT4G25810.1	XTH23,XTR6	xyloglucan endotransglycosylase 6
Glyma.13G168200	R1	AT1G80160.1	--	Lactoylglutathione lyase / glyoxalase I family protein
Glyma.06G054400	R1	AT4G33110.1	--	S-adenosyl-L-methionine-dependent methyltransferases superfamily protein
Glyma.17G179500	R1	AT5G66900.1	--	Disease resistance protein (CC-NBS-LRR class) family
Glyma.12G199900	R1	AT1G03940.1	--	HXXXD-type acyl-transferase family protein
Glyma.14G145900	R1	AT5G11580.1	--	Regulator of chromosome condensation (RCC1) family protein
Glyma.02G059200	R1	AT2G23790.1	--	Protein of unknown function (DUF607)
Glyma.20G205700	R1	AT2G38870.1	--	Serine protease inhibitor, potato inhibitor I-type family protein
Glyma.01G161500	R1	AT4G35770.1	ATSEN1,DIN1,SEN1	Rhodanese/Cell cycle control phosphatase superfamily protein
Glyma.15G224000	R1	--	--	--
Glyma.17G019000	R1	AT5G18980.1	--	ARM repeat superfamily protein
Glyma.20G205800	R1	AT2G38870.1	--	Serine protease inhibitor, potato inhibitor I-type family protein
Glyma.09G092400	R1	AT5G11090.1	--	serine-rich protein-related
Glyma.13G184600	R1	AT1G67960.1	--	--
Glyma.13G203200	R1	AT3G52105.1	--	--
Glyma.09G091200	R1	AT2G25290.1	--	Octicosapeptide/Phox/Bem1p (PB1) domain-containing protein / tetratricopeptide repeat (TPR)-containing protein
Glyma.17G147500	R1	AT4G17030.1	AT-EXPR,ATEXLB1,ATEXPR1,ATHEXP BETA 3.1,EXLB1,EXPR	expansin-like B1
Glyma.11G243200	R1	--	--	--
Glyma.11G224800	R1	AT3G55646.1	--	--
Glyma.02G039000	R1	AT3G26510.1	--	Octicosapeptide/Phox/Bem1p family protein
Glyma.10G237600	R1	--	--	--
Glyma.06G050100	R1	AT1G10070.1	ATBCAT-2,BCAT-2	branched-chain amino acid transaminase 2
Glyma.07G229100	R1	AT1G69490.1	ANAC029,ATNAP,NAP	NAC-like, activated by AP3/PI
Glyma.08G211000	R1	AT1G15385.1	--	--
Glyma.16G071400	R1	--	--	--
Glyma.13G163300	R1	--	--	--
Glyma.20G105300	R1	AT4G38470.1	--	ACT-like protein tyrosine kinase family protein
Glyma.05G155500	R1	AT3G13620.1	--	Amino acid permease family protein
Glyma.02G064100	R1	AT2G02990.1	ATRNS1,RNS1	ribonuclease 1
Glyma.03G145100	R1	--	--	--
Glyma.11G004500	R1	AT4G19600.1	CYCT1;4	Cyclin family protein
Glyma.17G069200	R1	AT4G30420.1	--	nodulin MtN21 /EamA-like transporter family protein
Glyma.14G152800	R1	AT3G47180.1	--	RING/U-box superfamily protein
Glyma.18G241600	R1	AT5G16490.1	RIC4	ROP-interactive CRIB motif-containing protein 4
Glyma.03G145000	R1	AT2G42070.1	ATNUDT23,ATNUDX23,NUDX23	nudix hydrolase homolog 23
Glyma.06G168300	R1	AT5G50740.3	--	Heavy metal transport/detoxification superfamily protein
Glyma.01G209100	R1	AT3G60580.1	--	C2H2-like zinc finger protein
Glyma.13G302700	R1	AT1G03495.1	--	HXXXD-type acyl-transferase family protein
Glyma.14G054800	R1	AT3G56200.1	--	Transmembrane amino acid transporter family protein
Glyma.16G080500	R1	AT1G29000.1	--	Heavy metal transport/detoxification superfamily protein
Glyma.14G181900	R1	AT4G38060.2	--	--
Glyma.02G027200	R1	AT1G70140.1	ATFH8,FH8	formin 8
Glyma.09G224800	R1	AT3G07970.1	QRT2	Pectin lyase-like superfamily protein
Glyma.03G139800	R1	AT3G57670.1	NTT,WIP2	C2H2-type zinc finger family protein
Glyma.07G069500	R1	AT2G45970.1	CYP86A8,LCR	cytochrome P450, family 86, subfamily A, polypeptide 8
Glyma.13G048700	R1	AT5G15870.1	--	glycosyl hydrolase family 81 protein
Glyma.08G226900	R1	AT1G60560.1	--	SWIM zinc finger family protein
Glyma.02G094600	R1	AT2G39490.1	--	F-box family protein
Glyma.17G071800	R1	AT5G57830.1	--	Protein of unknown function, DUF593
Glyma.09G203500	R1	AT4G37870.1	PCK1,PEPCK	phosphoenolpyruvate carboxykinase 1
Glyma.18G016300	R1	AT4G39955.1	--	alpha/beta-Hydrolases superfamily protein
Glyma.17G062300	R1	AT2G18890.1	--	Protein kinase superfamily protein
Glyma.05G112400	R1	AT2G35320.1	ATEYA,EYA	EYES ABSENT homolog
Glyma.01G090900	R1	AT1G68760.1	ATNUDT1,ATNUDX1,NUDX1	nudix hydrolase 1
Glyma.01G026600	R1	AT5G40460.1	--	--
Glyma.05G011200	R1	--	--	--
Glyma.02G241600	R1	AT3G03270.2	--	Adenine nucleotide alpha hydrolases-like superfamily protein
Glyma.13G211000	R1	AT3G23880.1	--	F-box and associated interaction domains-containing protein
Glyma.06G039900	R1	AT1G07700.1	--	Thioredoxin superfamily protein
Glyma.08G031700	R1	AT4G26270.1	PFK3	phosphofructokinase 3
Glyma.15G093800	R1	AT1G26900.1	--	Pentatricopeptide repeat (PPR) superfamily protein
Glyma.05G153500	R1	AT5G12210.1	AtRGTB1,RGTB1	RAB geranylgeranyl transferase beta subunit 1
Glyma.08G139200	R1	AT4G39700.1	--	Heavy metal transport/detoxification superfamily protein
Glyma.09G026800	R1	AT2G34770.1	ATFAH1,FAH1	fatty acid hydroxylase 1
Glyma.11G157000	R1	AT5G07030.1	--	Eukaryotic aspartyl protease family protein
Glyma.07G129300	R1	AT2G19570.1	AT-CDA1,CDA1,DESZ	cytidine deaminase 1
Glyma.20G033300	R1	AT1G69490.1	ANAC029,ATNAP,NAP	NAC-like, activated by AP3/PI
Glyma.18G155600	R1	ATCG01100.1	--	NADH dehydrogenase family protein
Glyma.07G170900	R1	AT2G16050.1	--	Cysteine/Histidine-rich C1 domain family protein
Glyma.06G065600	R1	AT5G25250.1	--	SPFH/Band 7/PHB domain-containing membrane-associated protein family
Glyma.20G183200	R1	AT2G39170.1	--	--
Glyma.15G100000	R1	--	--	--
Glyma.04G049200	R1	AT1G10070.1	ATBCAT-2,BCAT-2	branched-chain amino acid transaminase 2
Glyma.06G266700	R1	AT1G11530.1	ATCXXS1,CXXS1	C-terminal cysteine residue is changed to a serine 1
Glyma.12G234500	R1	AT3G14770.1	--	Nodulin MtN3 family protein
Glyma.07G243900	R1	AT1G24020.1	MLP423	MLP-like protein 423
Glyma.19G239500	R1	AT1G08860.1	BON3	Calcium-dependent phospholipid-binding Copine family protein
Glyma.18G231500	R1	--	--	--
Glyma.08G341100	R1	AT1G73260.1	ATKTI1,KTI1	kunitz trypsin inhibitor 1
Glyma.02G108000	R1	AT1G14220.1	--	Ribonuclease T2 family protein
Glyma.13G031100	R1	AT3G47180.1	--	RING/U-box superfamily protein
Glyma.10G184700	R1	AT2G38870.1	--	Serine protease inhibitor, potato inhibitor I-type family protein
Glyma.08G235400	R1	AT1G73260.1	ATKTI1,KTI1	kunitz trypsin inhibitor 1
Glyma.02G059500	R1	AT4G36850.1	--	PQ-loop repeat family protein / transmembrane family protein
Glyma.20G112900	R1	AT2G39210.1	--	Major facilitator superfamily protein
Glyma.08G216300	R1	AT1G80630.1	--	RNI-like superfamily protein
Glyma.15G134300	R1	AT1G30700.1	--	FAD-binding Berberine family protein
Glyma.15G023800	R1	AT3G13750.1	BGAL1	beta galactosidase 1
Glyma.06G142800	R1	--	--	--
Glyma.20G154900	R1	AT4G25433.1	--	peptidoglycan-binding LysM domain-containing protein
Glyma.04G079000	R1	--	--	--
Glyma.08G352400	R1	AT1G11330.1	--	S-locus lectin protein kinase family protein
Glyma.09G036500	R1	AT3G03450.1	RGL2	RGA-like 2
Glyma.13G015600	R1	--	--	--
Glyma.12G081500	R1	AT3G44890.1	RPL9	ribosomal protein L9
Glyma.17G157300	R1	AT5G15100.1	ATPIN8,PIN8	Auxin efflux carrier family protein
Glyma.04G219600	R1	AT5G36930.2	--	Disease resistance protein (TIR-NBS-LRR class) family
Glyma.20G201200	R1	AT2G33400.1	--	--
Glyma.06G178800	R1	AT5G63110.1	ATHDA6,AXE1,HDA6,RPD3B,RTS1,SIL1	histone deacetylase 6
Glyma.07G146800	R1	AT2G38110.1	ATGPAT6,GPAT6	glycerol-3-phosphate acyltransferase 6
Glyma.16G117500	R1	AT2G17220.1	--	Protein kinase superfamily protein
Glyma.13G230200	R1	AT1G29160.1	--	Dof-type zinc finger DNA-binding family protein
Glyma.13G234700	R1	AT4G28500.1	ANAC073,NAC073,SND2	NAC domain containing protein 73
Glyma.14G028700	R1	AT4G18160.1	ATKCO6,ATTPK3,KCO6,TPK3	Ca2+ activated outward rectifying K+ channel 6
Glyma.08G033600	R1	AT2G19880.2	--	Nucleotide-diphospho-sugar transferases superfamily protein
Glyma.18G072300	R1	AT3G13310.1	--	Chaperone DnaJ-domain superfamily protein
Glyma.05G130900	R1	--	--	--
Glyma.09G030200	R1	--	--	--
Glyma.15G223900	R1	AT1G76690.1	ATOPR2,OPR2	12-oxophytodienoate reductase 2
Glyma.03G104000	R1	AT1G02180.1	--	ferredoxin-related
Glyma.19G018500	R1	--	--	--
Glyma.10G177800	R1	--	--	--
Glyma.12G059200	R1	AT2G29350.1	SAG13	senescence-associated gene 13
Glyma.06G168800	R1	--	--	--
Glyma.02G256000	R1	AT5G05740.2	ATEGY2,EGY2	ethylene-dependent gravitropism-deficient and yellow-green-like 2
Glyma.19G140400	R1	AT2G41835.1	--	zinc finger (C2H2 type, AN1-like) family protein
Glyma.18G095300	R1	AT3G20480.2	--	tetraacyldisaccharide 4\'-kinase family protein
Glyma.05G161300	R1	AT2G29420.1	ATGSTU7,GST25,GSTU7	glutathione S-transferase tau 7
Glyma.18G002100	R1	--	--	--
Glyma.12G181200	R1	--	--	--
Glyma.15G142400	R1	AT4G16260.1	--	Glycosyl hydrolase superfamily protein
Glyma.07G094900	R1	--	--	--
Glyma.02G218200	R1	AT5G49665.1	--	Zinc finger (C3HC4-type RING finger) family protein
Glyma.10G195500	R1	AT5G06490.1	--	RING/U-box superfamily protein
Glyma.10G177000	R1	AT4G10300.1	--	RmlC-like cupins superfamily protein
Glyma.06G114500	R1	--	--	--
Glyma.15G252200	R1	AT1G78380.1	ATGSTU19,GST8,GSTU19	glutathione S-transferase TAU 19
Glyma.13G232600	R1	AT1G28960.2	ATNUDT15,ATNUDX15,NUDX15	nudix hydrolase homolog 15
Glyma.08G299300	R1	AT1G69700.1	ATHVA22C,HVA22C	HVA22 homologue C
Glyma.15G068600	R1	AT1G11190.1	BFN1,ENDO1	bifunctional nuclease i
Glyma.20G136300	R1	AT4G08170.2	--	Inositol 1,3,4-trisphosphate 5/6-kinase family protein
Glyma.07G066200	R1	--	--	--
Glyma.09G216800	R1	AT4G19420.1	--	Pectinacetylesterase family protein
Glyma.14G134900	R1	AT5G10695.1	--	--
Glyma.11G048800	R1	AT2G23060.1	--	Acyl-CoA N-acyltransferases (NAT) superfamily protein
Glyma.10G093400	R1	AT3G12180.1	--	Cornichon family protein
Glyma.01G124600	R1	AT3G08890.1	--	Protein of unknown function, DUF538
Glyma.19G260300	R1	AT4G01400.3	--	--
Glyma.17G212400	R1	AT4G32140.1	--	EamA-like transporter family
Glyma.11G117100	R1	AT1G68920.3	--	basic helix-loop-helix (bHLH) DNA-binding superfamily protein
Glyma.20G045100	R1	AT5G26960.1	--	Galactose oxidase/kelch repeat superfamily protein
Glyma.13G084600	R1	AT1G77810.2	--	Galactosyltransferase family protein
Glyma.15G248500	R1	ATCG00500.1	--	acetyl-CoA carboxylase carboxyl transferase subunit beta
Glyma.12G015300	R1	AT1G22440.1	--	Zinc-binding alcohol dehydrogenase family protein
Glyma.10G125100	R1	AT4G13720.1	--	Inosine triphosphate pyrophosphatase family protein
Glyma.04G030100	R1	AT1G19630.1	CYP722A1	cytochrome P450, family 722, subfamily A, polypeptide 1
Glyma.14G202300	R1	AT2G30340.1	LBD13	LOB domain-containing protein 13
Glyma.08G070000	R1	AT2G36690.1	--	2-oxoglutarate (2OG) and Fe(II)-dependent oxygenase superfamily protein
Glyma.19G175200	R1	AT3G09520.1	ATEXO70H4,EXO70H4	exocyst subunit exo70 family protein H4
Glyma.19G138800	R1	--	--	--
Glyma.20G034200	R1	AT5G39670.1	--	Calcium-binding EF-hand family protein
Glyma.11G018100	R1	AT1G64380.1	--	Integrase-type DNA-binding superfamily protein
Glyma.11G105300	R1	AT2G21120.1	--	Protein of unknown function (DUF803)
Glyma.09G253800	R1	AT4G36470.1	--	S-adenosyl-L-methionine-dependent methyltransferases superfamily protein
Glyma.17G260200	R1	AT1G20180.1	--	Protein of unknown function (DUF677)
Glyma.12G012200	R1	AT3G07970.1	QRT2	Pectin lyase-like superfamily protein
Glyma.06G241300	R1	AT4G10720.1	--	Ankyrin repeat family protein
Glyma.09G014900	R1	AT1G79670.1	RFO1,WAKL22	Wall-associated kinase family protein
Glyma.11G045600	R1	AT4G37770.1	ACS8	1-amino-cyclopropane-1-carboxylate synthase 8
Glyma.08G117900	R1	AT3G19810.1	--	Protein of unknown function (DUF177)
Glyma.11G192400	R1	AT5G22890.1	--	C2H2 and C2HC zinc fingers superfamily protein
Glyma.02G085600	R1	AT3G12580.1	ATHSP70,HSP70	heat shock protein 70
Glyma.17G155300	R1	AT2G35290.1	--	--
Glyma.12G112100	R1	--	--	--
Glyma.08G125600	R1	AT2G43840.2	UGT74F1	UDP-glycosyltransferase 74 F1
Glyma.06G312000	R1	AT4G23180.1	CRK10,RLK4	cysteine-rich RLK (RECEPTOR-like protein kinase) 10
Glyma.14G168100	R1	AT1G22110.1	--	structural constituent of ribosome
Glyma.19G252000	R1	AT4G01200.1	--	Calcium-dependent lipid-binding (CaLB domain) family protein
Glyma.13G327900	R1	--	--	--
Glyma.08G236300	R1	AT3G12955.1	--	SAUR-like auxin-responsive protein family
Glyma.14G156700	R1	AT1G77230.1	--	Tetratricopeptide repeat (TPR)-like superfamily protein
Glyma.02G270600	R1	AT1G05065.1	CLE20	CLAVATA3/ESR-RELATED 20
Glyma.04G042100	R1	AT3G16150.1	--	N-terminal nucleophile aminohydrolases (Ntn hydrolases) superfamily protein
Glyma.18G024400	R1	AT2G30130.1	ASL5,LBD12,PCK1	Lateral organ boundaries (LOB) domain family protein
Glyma.04G133000	R1	--	--	--
Glyma.02G139000	R1	AT3G18510.1	--	--
Glyma.19G176600	R1	AT3G12620.1	--	Protein phosphatase 2C family protein
Glyma.14G088700	R1	AT5G43190.1	--	Galactose oxidase/kelch repeat superfamily protein
Glyma.01G102300	R1	AT5G02090.1	--	--
Glyma.18G158300	R1	AT3G07310.1	--	Protein of unknown function (DUF760)
Glyma.20G192100	R1	AT1G20510.1	OPCL1	OPC-8:0 CoA ligase1
Glyma.17G147600	R1	AT4G17030.1	AT-EXPR,ATEXLB1,ATEXPR1,ATHEXP BETA 3.1,EXLB1,EXPR	expansin-like B1
Glyma.06G249400	R1	AT5G54400.1	--	S-adenosyl-L-methionine-dependent methyltransferases superfamily protein
Glyma.09G222600	R1	AT2G16570.1	ASE1,ATASE,ATASE1	GLN phosphoribosyl pyrophosphate amidotransferase 1
Glyma.06G173600	R1	--	--	--
Glyma.12G176100	R1	--	--	--
Glyma.03G091200	R1	AT4G01070.1	GT72B1,UGT72B1	UDP-Glycosyltransferase superfamily protein
Glyma.20G168500	R1	AT5G61890.1	--	Integrase-type DNA-binding superfamily protein
Glyma.17G067800	R1	AT2G18700.1	ATTPS11,ATTPSB,TPS11	trehalose phosphatase/synthase 11
Glyma.02G291700	R1	AT4G21970.1	--	Protein of unknown function, DUF584
Glyma.09G094000	R1	AT1G19250.1	FMO1	flavin-dependent monooxygenase 1
Glyma.10G025700	R1	AT2G27310.1	--	F-box family protein
Glyma.13G234400	R1	AT1G61560.1	ATMLO6,MLO6	Seven transmembrane MLO family protein
Glyma.16G099500	R1	AT3G25597.1	--	--
Glyma.06G095800	R1	AT3G22380.2	TIC	time for coffee
Glyma.17G015100	R1	AT4G21780.1	--	--
Glyma.13G014400	R1	--	--	--
Glyma.02G291200	R1	AT3G20395.1	--	RING/U-box superfamily protein
Glyma.18G036100	R1	AT5G06060.1	--	NAD(P)-binding Rossmann-fold superfamily protein
Glyma.05G124900	R1	AT2G34790.1	EDA28,MEE23	FAD-binding Berberine family protein
Glyma.06G303000	R1	AT4G10265.1	--	Wound-responsive family protein
Glyma.07G051200	R1	--	--	--
Glyma.19G132700	R1	--	--	--
Glyma.12G136400	R1	AT1G11530.1	ATCXXS1,CXXS1	C-terminal cysteine residue is changed to a serine 1
Glyma.15G268300	R1	AT2G42140.1	--	VQ motif-containing protein
Glyma.01G095900	R1	ATCG00300.1	--	YCF9
Glyma.12G053900	R1	AT5G44640.1	BGLU13	beta glucosidase 13
Glyma.12G030700	R1	AT4G36040.1	--	Chaperone DnaJ-domain superfamily protein
Glyma.15G211500	R1	AT1G17860.1	--	Kunitz family trypsin and protease inhibitor protein
Glyma.20G094000	R1	--	--	--
Glyma.18G212500	R1	AT3G10960.1	ATAZG1,AZG1	AZA-guanine resistant1
Glyma.12G059100	R1	AT1G07440.1	--	NAD(P)-binding Rossmann-fold superfamily protein
Glyma.17G103500	R1	AT4G19810.1	--	Glycosyl hydrolase family protein with chitinase insertion domain
Glyma.17G151000	R1	AT4G17670.1	--	Protein of unknown function (DUF581)
Glyma.01G084000	R1	AT1G58320.1	--	PLAC8 family protein
Glyma.08G180100	R1	AT4G13830.2	J20	DNAJ-like 20
Glyma.19G028300	R1	--	--	--
Glyma.04G214300	R1	--	--	--
Glyma.18G119300	R1	AT1G26870.1	ANAC009,FEZ	NAC (No Apical Meristem) domain transcriptional regulator superfamily protein
Glyma.16G162400	R1	AT1G34060.1	--	Pyridoxal phosphate (PLP)-dependent transferases superfamily protein
Glyma.17G023000	R1	AT4G15610.1	--	Uncharacterised protein family (UPF0497)
Glyma.17G012900	R1	AT1G11740.1	--	ankyrin repeat family protein
Glyma.06G099800	R1	AT1G72200.1	--	RING/U-box superfamily protein
Glyma.01G169200	R1	AT4G36220.1	CYP84A1,FAH1	ferulic acid 5-hydroxylase 1
Glyma.10G008500	R1	AT3G04580.1	EIN4	Signal transduction histidine kinase, hybrid-type, ethylene sensor
Glyma.06G002100	R1	--	--	--
Glyma.16G043200	R1	AT3G04070.2	anac047,NAC047	NAC domain containing protein 47
Glyma.17G227200	R1	AT5G11950.1	--	Putative lysine decarboxylase family protein
Glyma.04G092800	R1	AT5G65420.1	CYCD4;1	CYCLIN D4;1
Glyma.08G341400	R1	AT1G17860.1	--	Kunitz family trypsin and protease inhibitor protein
Glyma.11G056700	R1	AT1G49620.1	ICK5,ICN6,KRP7	Cyclin-dependent kinase inhibitor family protein
Glyma.04G089200	R1	AT1G09960.1	ATSUC4,ATSUT4,SUC4,SUT4	sucrose transporter 4
Glyma.09G062900	R1	AT4G26140.1	BGAL12	beta-galactosidase 12
Glyma.05G136600	R1	AT2G01990.1	--	--
Glyma.15G143700	R1	AT5G49360.1	ATBXL1,BXL1	beta-xylosidase 1
Glyma.11G109300	R1	AT3G23255.2	--	--
Glyma.17G204900	R1	AT5G11300.1	CYC2BAT,CYC3B,CYCA2;2	mitotic-like cyclin 3B from Arabidopsis
Glyma.13G109600	R1	AT5G35560.1	--	DENN (AEX-3) domain-containing protein
Glyma.20G222600	R1	AT1G08650.1	ATPPCK1,PPCK1	phosphoenolpyruvate carboxylase kinase 1
Glyma.13G099800	R1	AT5G66580.1	--	--
Glyma.08G061300	R1	AT3G20640.1	--	basic helix-loop-helix (bHLH) DNA-binding superfamily protein
Glyma.09G173600	R1	--	--	--
Glyma.06G297600	R1	AT4G10265.1	--	Wound-responsive family protein
Glyma.18G210500	R1	AT3G08860.1	PYD4	PYRIMIDINE 4
Glyma.10G184600	R1	AT2G38870.1	--	Serine protease inhibitor, potato inhibitor I-type family protein
Glyma.13G208000	R1	AT1G03220.1	--	Eukaryotic aspartyl protease family protein
Glyma.04G126100	R1	AT2G38695.1	--	--
Glyma.08G338800	R1	AT4G01070.1	GT72B1,UGT72B1	UDP-Glycosyltransferase superfamily protein
Glyma.17G135100	R1	AT3G60780.1	--	Protein of unknown function (DUF1442)
Glyma.14G195700	R1	AT1G07110.1	ATF2KP,F2KP,FKFBP	fructose-2,6-bisphosphatase
Glyma.18G204900	R1	AT2G38300.1	--	myb-like HTH transcriptional regulator family protein
Glyma.07G230200	R1	AT5G15210.1	ATHB30,HB30,ZFHD3	homeobox protein 30
Glyma.20G099900	R1	AT5G23390.1	--	Plant protein of unknown function (DUF639)
Glyma.07G172800	R1	AT2G01818.1	--	PLATZ transcription factor family protein
Glyma.13G088500	R1	ATCG01060.1	--	iron-sulfur cluster binding;electron carriers;4 iron, 4 sulfur cluster binding
Glyma.13G155400	R1	AT2G25180.1	ARR12,RR12	response regulator 12
Glyma.09G255000	R1	AT3G61510.1	ACS1,AT-ACS1	ACC synthase 1
Glyma.10G237100	R1	--	--	--
Glyma.08G346400	R1	AT1G09040.1	--	--
Glyma.18G289900	R1	AT2G39518.1	--	Uncharacterised protein family (UPF0497)
Glyma.15G139000	R1	AT5G49520.1	ATWRKY48,WRKY48	WRKY DNA-binding protein 48
Glyma.13G349300	R1	AT3G13790.1	ATBFRUCT1,ATCWINV1	Glycosyl hydrolases family 32 protein
Glyma.02G084100	R1	AT5G42140.1	--	Regulator of chromosome condensation (RCC1) family with FYVE zinc finger domain
Glyma.07G076400	R1	AT2G45760.1	BAL,BAP2	BON association protein 2
Glyma.12G234800	R1	AT1G17860.1	--	Kunitz family trypsin and protease inhibitor protein
Glyma.10G122300	R1	AT1G65680.1	ATEXPB2,ATHEXP BETA 1.4,EXPB2	expansin B2
Glyma.18G200100	R1	AT5G01520.1	--	RING/U-box superfamily protein
Glyma.14G004300	R1	AT5G47650.1	ATNUDT2,ATNUDX2,NUDT2	nudix hydrolase homolog 2
Glyma.06G194600	R1	AT3G47510.1	--	--
Glyma.19G111500	R1	AT3G51730.1	--	saposin B domain-containing protein
Glyma.19G178600	R1	AT3G09660.1	MCM8	minichromosome maintenance 8
Glyma.01G003200	R1	AT4G29540.2	--	bacterial transferase hexapeptide repeat-containing protein
Glyma.01G114800	R1	AT2G38140.1	PSRP4	plastid-specific ribosomal protein 4
Glyma.20G237200	R1	AT1G56220.1	--	Dormancy/auxin associated family protein
Glyma.01G155200	R1	AT3G45890.1	RUS1	Protein of unknown function, DUF647
Glyma.10G249500	R1	AT5G26340.1	ATSTP13,MSS1,STP13	Major facilitator superfamily protein
Glyma.01G196100	R1	AT4G37770.1	ACS8	1-amino-cyclopropane-1-carboxylate synthase 8
Glyma.19G003600	R1	AT2G23180.1	CYP96A1	cytochrome P450, family 96, subfamily A, polypeptide 1
Glyma.19G210900	R1	AT1G02860.1	BAH1,NLA	SPX (SYG1/Pho81/XPR1) domain-containing protein
Glyma.07G137600	R1	--	--	--
Glyma.10G075600	R1	AT2G36100.1	--	Uncharacterised protein family (UPF0497)
Glyma.05G128500	R1	--	--	--
Glyma.07G103900	R1	AT2G35980.1	ATNHL10,NHL10,YLS9	Late embryogenesis abundant (LEA) hydroxyproline-rich glycoprotein family
Glyma.03G181100	R1	AT5G03230.1	--	Protein of unknown function, DUF584
Glyma.08G053400	R1	AT1G73640.1	AtRABA6a,RABA6a	RAB GTPase homolog A6A
Glyma.05G233400	R1	AT3G18440.1	ALMT9,AtALMT9	aluminum-activated malate transporter 9
Glyma.01G244200	R1	AT1G49820.1	ATMTK,MTK	S-methyl-5-thioribose kinase
Glyma.04G201400	R1	AT5G61910.3	--	DCD (Development and Cell Death) domain protein
Glyma.15G105300	R1	AT5G19160.1	TBL11	TRICHOME BIREFRINGENCE-LIKE 11
Glyma.15G115200	R1	AT5G47560.1	ATSDAT,ATTDT,TDT	tonoplast dicarboxylate transporter
Glyma.08G220300	R1	--	--	--
Glyma.06G208100	R1	AT1G18490.1	--	Protein of unknown function (DUF1637)
Glyma.19G036400	R1	AT5G15740.1	--	O-fucosyltransferase family protein
Glyma.08G346900	R1	AT3G07310.1	--	Protein of unknown function (DUF760)
Glyma.19G111000	R1	AT5G18170.1	GDH1	glutamate dehydrogenase 1
Glyma.19G128100	R1	AT1G28110.1	SCPL45	serine carboxypeptidase-like 45
Glyma.01G206700	R1	AT5G47230.1	ATERF-5,ATERF5,ERF5	ethylene responsive element binding factor 5
Glyma.06G298900	R1	AT4G10265.1	--	Wound-responsive family protein
Glyma.09G179700	R1	--	--	--
Glyma.09G175300	R1	AT1G12300.1	--	Tetratricopeptide repeat (TPR)-like superfamily protein
Glyma.06G297900	R1	AT4G10265.1	--	Wound-responsive family protein
Glyma.06G297800	R1	AT4G10265.1	--	Wound-responsive family protein
Glyma.08G365100	R1	AT3G02550.1	LBD41	LOB domain-containing protein 41
Glyma.13G301400	R1	AT4G10265.1	--	Wound-responsive family protein
Glyma.13G322500	R1	AT2G36870.1	XTH32	xyloglucan endotransglucosylase/hydrolase 32
Glyma.17G158100	R1	AT4G37770.1	ACS8	1-amino-cyclopropane-1-carboxylate synthase 8
Glyma.09G148200	R1	AT5G62150.1	--	peptidoglycan-binding LysM domain-containing protein
Glyma.11G087300	R1	AT5G65980.1	--	Auxin efflux carrier family protein
Glyma.08G322100	R1	AT4G22320.1	--	--
Glyma.10G281000	R1	AT1G14600.1	--	Homeodomain-like superfamily protein
Glyma.19G243200	R1	AT5G28150.1	--	Plant protein of unknown function (DUF868)
Glyma.02G151900	R1	AT3G62990.1	--	--
Glyma.04G049700	R1	AT1G58370.1	ATXYN1,RXF12	glycosyl hydrolase family 10 protein / carbohydrate-binding domain-containing protein
Glyma.09G094100	R1	--	--	--
Glyma.07G021500	R1	--	--	--
Glyma.07G051700	R1	AT2G46690.1	--	SAUR-like auxin-responsive protein family
Glyma.10G180500	R1	AT1G03220.1	--	Eukaryotic aspartyl protease family protein
Glyma.15G011500	R1	AT1G80300.1	ATNTT1,NTT1	nucleotide transporter 1
Glyma.16G020700	R1	AT2G46690.1	--	SAUR-like auxin-responsive protein family
Glyma.08G247500	R1	AT1G74160.1	--	--
Glyma.07G138100	R2	--	--	--
Glyma.10G225600	R2	--	--	--
Glyma.08G084700	R2	--	--	--
Glyma.14G010900	R2	AT4G26530.1	--	Aldolase superfamily protein
Glyma.17G137000	R2	--	--	--
Glyma.14G132800	R2	AT5G10620.1	--	methyltransferases
Glyma.08G199500	R2	AT3G16370.1	--	GDSL-like Lipase/Acylhydrolase superfamily protein
Glyma.18G278900	R2	AT5G38710.1	--	Methylenetetrahydrofolate reductase family protein
Glyma.05G051700	R2	AT4G22680.1	AtMYB85,MYB85	myb domain protein 85
Glyma.18G264300	R2	--	--	--
Glyma.08G163200	R2	AT3G12720.1	ATMYB67,ATY53,MYB67	myb domain protein 67
Glyma.06G129800	R2	AT5G53030.1	--	--
Glyma.05G109200	R2	AT3G49690.1	ATMYB84,MYB84,RAX3	myb domain protein 84
Glyma.14G074200	R2	--	--	--
Glyma.03G073300	R2	AT1G16470.1	PAB1	proteasome subunit PAB1
Glyma.16G020800	R2	AT2G46690.1	--	SAUR-like auxin-responsive protein family
Glyma.10G155500	R2	AT3G05250.1	--	RING/U-box superfamily protein
Glyma.03G219100	R2	AT2G47430.1	CKI1	Signal transduction histidine kinase
Glyma.04G199400	R2	AT3G26890.1	--	--
Glyma.12G043600	R2	AT4G34500.1	--	Protein kinase superfamily protein
Glyma.14G047400	R2	AT5G42370.1	--	Calcineurin-like metallo-phosphoesterase superfamily protein
Glyma.08G103300	R2	AT1G67420.2	--	Zn-dependent exopeptidases superfamily protein
Glyma.05G169400	R2	AT1G10900.1	--	Phosphatidylinositol-4-phosphate 5-kinase family protein
Glyma.15G057500	R2	AT5G09530.1	--	hydroxyproline-rich glycoprotein family protein
Glyma.17G086800	R2	AT5G50130.1	--	NAD(P)-binding Rossmann-fold superfamily protein
Glyma.10G006900	R2	--	--	--
Glyma.03G060000	R2	AT5G01520.1	--	RING/U-box superfamily protein
Glyma.10G013800	R2	AT4G02090.1	--	--
Glyma.08G362600	R2	AT1G05785.1	--	Got1/Sft2-like vescicle transport protein family
Glyma.06G135100	R2	AT2G46780.1	--	RNA-binding (RRM/RBD/RNP motifs) family protein
Glyma.03G097100	R2	AT3G25470.1	--	bacterial hemolysin-related
Glyma.08G320300	R2	--	--	--
Glyma.07G191500	R2	AT5G54390.1	AHL,ATAHL,HL	HAL2-like
Glyma.12G070500	R2	AT5G60460.1	--	Preprotein translocase Sec, Sec61-beta subunit protein
Glyma.13G126700	R2	AT1G04520.1	PDLP2	plasmodesmata-located protein 2
Glyma.10G253900	R2	AT4G38830.1	CRK26	cysteine-rich RLK (RECEPTOR-like protein kinase) 26
Glyma.12G202800	R2	--	--	--
Glyma.15G068900	R2	AT4G21620.1	--	glycine-rich protein
Glyma.13G165600	R2	--	--	--
Glyma.18G044400	R2	AT3G03250.1	AtUGP1,UGP,UGP1	UDP-GLUCOSE PYROPHOSPHORYLASE 1
Glyma.16G198000	R2	--	--	--
Glyma.16G030400	R2	AT4G26500.1	ATSUFE,CPSUFE,EMB1374,SUFE1	chloroplast sulfur E
Glyma.05G185700	R2	AT4G39390.1	ATNST-KT1,NST-K1	nucleotide sugar transporter-KT 1
Glyma.11G187400	R2	--	--	--
Glyma.08G367800	R2	AT1G62310.1	--	transcription factor jumonji (jmjC) domain-containing protein
Glyma.11G203300	R2	AT3G07610.1	IBM1	Transcription factor jumonji (jmjC) domain-containing protein
Glyma.03G243700	R2	AT1G54570.1	--	Esterase/lipase/thioesterase family protein
Glyma.11G084600	R2	AT2G17580.1	--	Polynucleotide adenylyltransferase family protein
Glyma.06G113200	R2	AT1G44575.1	NPQ4,PSBS	Chlorophyll A-B binding family protein
Glyma.10G296800	R2	AT3G59340.1	--	Eukaryotic protein of unknown function (DUF914)
Glyma.11G009100	R2	AT1G11755.1	LEW1	Undecaprenyl pyrophosphate synthetase family protein
Glyma.17G163000	R2	AT4G33890.1	--	--
Glyma.12G129900	R2	AT2G42760.1	--	--
Glyma.14G139700	R2	AT5G24800.1	ATBZIP9,BZIP9,BZO2H2	basic leucine zipper 9
Glyma.18G048500	R2	AT3G59080.1	--	Eukaryotic aspartyl protease family protein
Glyma.17G125400	R2	AT4G13310.1	CYP71A20	cytochrome P450, family 71, subfamily A, polypeptide 20
Glyma.17G001800	R2	AT1G33440.1	--	Major facilitator superfamily protein
Glyma.15G048800	R2	AT2G01080.1	--	Late embryogenesis abundant (LEA) hydroxyproline-rich glycoprotein family
Glyma.09G013300	R2	AT4G16390.1	--	pentatricopeptide (PPR) repeat-containing protein
Glyma.16G108500	R2	AT5G66816.1	--	--
Glyma.16G152700	R2	AT4G32890.1	GATA9	GATA transcription factor 9
Glyma.11G255100	R2	--	--	--
Glyma.08G294400	R2	AT1G05670.1	--	Pentatricopeptide repeat (PPR-like) superfamily protein
Glyma.13G250100	R2	AT5G54530.1	--	Protein of unknown function, DUF538
Glyma.12G055900	R2	AT5G12950.1	--	Putative glycosyl hydrolase of unknown function (DUF1680)
Glyma.13G057400	R2	AT5G15530.1	BCCP2,CAC1-B	biotin carboxyl carrier protein 2
Glyma.06G325400	R2	AT4G28360.1	--	Ribosomal protein L22p/L17e family protein
Glyma.06G295500	R2	--	--	--
Glyma.05G162000	R2	AT5G03170.1	ATFLA11,FLA11	FASCICLIN-like arabinogalactan-protein 11
Glyma.18G191600	R2	AT5G55410.2	--	Bifunctional inhibitor/lipid-transfer protein/seed storage 2S albumin superfamily protein
Glyma.20G120000	R2	AT3G62020.2	GLP10	germin-like protein 10
Glyma.05G015700	R2	--	--	--
Glyma.20G119800	R2	AT3G62020.1	GLP10	germin-like protein 10
Glyma.04G068900	R2	--	--	--
Glyma.10G216800	R2	--	--	--
Glyma.13G107000	R2	AT1G68890.1	--	magnesium ion binding;thiamin pyrophosphate binding;hydro-lyases;catalytics;2-succinyl-5-enolpyruvyl-6-hydroxy-3-cyclohexene-1-carboxylic-acid synthases
Glyma.09G147400	R2	AT4G25450.1	ATNAP8,NAP8	non-intrinsic ABC protein 8
Glyma.15G126900	R2	AT3G14470.1	--	NB-ARC domain-containing disease resistance protein
Glyma.04G115000	R2	--	--	--
Glyma.09G168900	R2	AT3G17760.1	GAD5	glutamate decarboxylase 5
Glyma.10G156200	R2	AT1G54820.1	--	Protein kinase superfamily protein
Glyma.07G268800	R2	AT5G47740.1	--	Adenine nucleotide alpha hydrolases-like superfamily protein
Glyma.03G249800	R2	AT3G04380.1	SDG31,SUVR4	SET-domain containing protein lysine methyltransferase family protein
Glyma.18G249100	R2	AT1G55190.1	PRA1.F2,PRA7	PRA1 (Prenylated rab acceptor) family protein
Glyma.12G200900	R2	AT4G21450.1	--	PapD-like superfamily protein
Glyma.19G131600	R2	AT3G57090.1	BIGYIN,FIS1A	Tetratricopeptide repeat (TPR)-like superfamily protein
Glyma.06G053000	R2	AT5G11950.1	--	Putative lysine decarboxylase family protein
Glyma.07G139100	R2	AT2G37900.1	--	Major facilitator superfamily protein
Glyma.17G186900	R2	AT5G16715.1	EMB2247	ATP binding;valine-tRNA ligases;aminoacyl-tRNA ligases;nucleotide binding;ATP binding;aminoacyl-tRNA ligases
Glyma.13G129500	R2	AT2G20260.1	PSAE-2	photosystem I subunit E-2
Glyma.15G002100	R2	AT1G52520.1	FRS6	FAR1-related sequence 6
Glyma.13G262100	R2	AT3G14610.1	CYP72A7	cytochrome P450, family 72, subfamily A, polypeptide 7
Glyma.18G283000	R2	AT5G64200.1	ATSC35,SC35	ortholog of human splicing factor SC35
Glyma.17G057500	R2	AT2G37320.1	--	Tetratricopeptide repeat (TPR)-like superfamily protein
Glyma.09G058800	R2	AT4G25850.1	ORP4B	OSBP(oxysterol binding protein)-related protein 4B
Glyma.15G245800	R2	AT3G14570.1	ATGSL04,atgsl4,gsl04	glucan synthase-like 4
Glyma.18G121700	R2	AT4G39540.3	ATSK2,SK2	shikimate kinase 2
Glyma.04G248500	R2	AT1G44170.1	ALDH3H1,ALDH4	aldehyde dehydrogenase 3H1
Glyma.20G177900	R2	AT5G03040.1	iqd2	IQ-domain 2
Glyma.07G085700	R2	AT4G13250.1	NYC1	NAD(P)-binding Rossmann-fold superfamily protein
Glyma.06G111300	R2	AT1G21910.1	--	Integrase-type DNA-binding superfamily protein
Glyma.05G105500	R2	AT3G49890.1	--	--
Glyma.14G203700	R2	AT5G58350.1	WNK4,ZIK2	with no lysine (K) kinase 4
Glyma.02G265100	R2	--	--	--
Glyma.18G245100	R2	AT5G16250.1	--	--
Glyma.05G120500	R2	AT5G64530.1	ANAC104,XND1	xylem NAC domain 1
Glyma.04G192800	R2	AT5G63290.1	--	Radical SAM superfamily protein
Glyma.17G252900	R2	AT4G02550.1	--	--
Glyma.08G186300	R2	--	--	--
Glyma.03G210100	R2	AT2G47880.1	--	Glutaredoxin family protein
Glyma.08G161700	R2	AT2G18370.1	--	Bifunctional inhibitor/lipid-transfer protein/seed storage 2S albumin superfamily protein
Glyma.04G155100	R2	AT4G30720.1	--	FAD/NAD(P)-binding oxidoreductase family protein
Glyma.15G050700	R2	--	--	--
Glyma.19G055000	R2	AT5G36930.2	--	Disease resistance protein (TIR-NBS-LRR class) family
Glyma.13G038200	R2	AT5G04760.1	--	Duplicated homeodomain-like superfamily protein
Glyma.09G244000	R2	AT2G44745.1	--	WRKY family transcription factor
Glyma.13G326600	R2	AT2G18620.1	--	Terpenoid synthases superfamily protein
Glyma.03G066700	R2	AT2G37770.2	--	NAD(P)-linked oxidoreductase superfamily protein
Glyma.02G241300	R2	AT1G65950.1	--	Protein kinase superfamily protein
Glyma.14G023500	R2	AT3G20410.1	CPK9	calmodulin-domain protein kinase 9
Glyma.10G022800	R2	--	--	--
Glyma.13G306800	R2	AT3G21820.1	ATXR2,SDG36	histone-lysine N-methyltransferase ATXR2
Glyma.20G240000	R2	AT3G55260.1	ATHEX2,HEXO1	beta-hexosaminidase 1
Glyma.07G065500	R2	AT4G27220.1	--	NB-ARC domain-containing disease resistance protein
Glyma.08G351100	R2	AT5G48720.2	XRI,XRI1	x-ray induced transcript 1
Glyma.05G199000	R2	AT5G07360.1	--	Amidase family protein
Glyma.02G225400	R2	AT4G25440.1	ZFWD1	zinc finger WD40 repeat protein 1
Glyma.03G045700	R2	AT3G14460.1	--	LRR and NB-ARC domains-containing disease resistance protein
Glyma.02G133800	R2	AT1G47480.1	--	alpha/beta-Hydrolases superfamily protein
Glyma.01G204900	R2	AT2G22740.1	SDG23,SUVH6	SU(VAR)3-9 homolog 6
Glyma.07G196500	R2	AT2G33770.1	ATUBC24,PHO2,UBC24	phosphate 2
Glyma.13G261000	R2	AT3G14570.1	ATGSL04,atgsl4,gsl04	glucan synthase-like 4
Glyma.19G198300	R2	AT2G33180.1	--	--
Glyma.03G169600	R2	AT4G28720.1	YUC8	Flavin-binding monooxygenase family protein
Glyma.19G202900	R2	AT5G06570.1	--	alpha/beta-Hydrolases superfamily protein
Glyma.07G078900	R2	AT3G61080.1	--	Protein kinase superfamily protein
Glyma.01G203100	R2	AT5G47040.1	LON2	lon protease 2
Glyma.03G091100	R2	AT3G48770.1	--	DNA binding;ATP binding
Glyma.05G122600	R2	--	--	--
Glyma.05G142800	R2	AT2G44660.1	--	ALG6, ALG8 glycosyltransferase family
Glyma.06G107400	R2	AT1G77930.1	--	Chaperone DnaJ-domain superfamily protein
Glyma.07G009900	R2	AT1G72970.1	EDA17,HTH	Glucose-methanol-choline (GMC) oxidoreductase family protein
Glyma.13G328200	R2	AT5G60400.3	--	--
Glyma.11G213600	R2	AT1G02410.1	--	cytochrome c oxidase assembly protein CtaG / Cox11 family
Glyma.13G034600	R2	AT1G21580.1	--	Zinc finger C-x8-C-x5-C-x3-H type family protein
Glyma.05G041200	R2	AT5G50160.1	ATFRO8,FRO8	ferric reduction oxidase 8
Glyma.18G189600	R2	AT2G37900.1	--	Major facilitator superfamily protein
Glyma.13G219000	R2	AT1G30130.1	--	--
Glyma.08G006700	R2	AT5G61800.1	--	Pentatricopeptide repeat (PPR) superfamily protein
Glyma.07G069000	R2	AT4G00340.1	RLK4	receptor-like protein kinase 4
Glyma.11G171100	R2	AT5G23880.1	ATCPSF100,CPSF100,EMB1265,ESP5	cleavage and polyadenylation specificity factor 100
Glyma.13G260600	R2	AT4G27190.1	--	NB-ARC domain-containing disease resistance protein
Glyma.08G326300	R2	AT3G13080.2	ATMRP3,MRP3	multidrug resistance-associated protein 3
Glyma.14G155900	R2	AT1G21580.1	--	Zinc finger C-x8-C-x5-C-x3-H type family protein
Glyma.05G161900	R2	AT5G60490.1	FLA12	FASCICLIN-like arabinogalactan-protein 12
Glyma.17G125000	R2	AT4G24730.2	--	Calcineurin-like metallo-phosphoesterase superfamily protein
Glyma.02G302800	R2	AT3G44730.1	ATKP1,KP1	kinesin-like protein 1
Glyma.16G159100	R2	AT5G36930.2	--	Disease resistance protein (TIR-NBS-LRR class) family
Glyma.16G075200	R2	AT1G31410.1	--	putrescine-binding periplasmic protein-related
Glyma.01G176700	R2	AT5G39350.1	--	Tetratricopeptide repeat (TPR)-like superfamily protein
Glyma.20G206500	R2	AT4G28600.1	NPGR2	no pollen germination related 2
Glyma.08G355500	R2	AT5G48830.1	--	--
Glyma.17G128200	R2	AT1G67580.1	--	Protein kinase superfamily protein
Glyma.12G164000	R2	AT4G24265.1	--	--
Glyma.12G169400	R2	AT1G60950.1	ATFD2,FED A	2Fe-2S ferredoxin-like superfamily protein
Glyma.01G028100	R2	AT1G70520.1	CRK2	cysteine-rich RLK (RECEPTOR-like protein kinase) 2
Glyma.07G072300	R2	AT2G45850.1	--	AT hook motif DNA-binding family protein
Glyma.19G032700	R2	AT4G20060.1	EMB1895	ARM repeat superfamily protein
Glyma.05G192300	R2	--	--	--
Glyma.04G252100	R2	AT4G36020.1	CSDP1	cold shock domain protein 1
Glyma.01G222300	R2	AT4G01250.1	AtWRKY22,WRKY22	WRKY family transcription factor
Glyma.07G147300	R2	--	--	--
Glyma.13G150300	R2	AT3G14730.1	--	Pentatricopeptide repeat (PPR) superfamily protein
Glyma.18G134200	R2	AT5G08520.1	--	Duplicated homeodomain-like superfamily protein
Glyma.07G269000	R2	AT1G03370.1	--	C2 calcium/lipid-binding and GRAM domain containing protein
Glyma.15G130600	R2	AT2G34730.1	--	myosin heavy chain-related
Glyma.11G237700	R2	AT1G08260.1	ABO4,EMB142,EMB2284,EMB529,ESD7,POL2A,TIL1	DNA polymerase epsilon catalytic subunit
Glyma.11G117400	R2	AT2G21660.1	ATGRP7,CCR2,GR-RBP7,GRP7	cold, circadian rhythm, and rna binding 2
Glyma.09G282200	R2	AT5G23110.1	--	Zinc finger, C3HC4 type (RING finger) family protein
Glyma.13G233800	R2	AT4G18450.1	--	Integrase-type DNA-binding superfamily protein
Glyma.11G183600	R2	AT1G67190.1	--	F-box/RNI-like superfamily protein
Glyma.19G224400	R2	AT1G69850.1	ATNRT1:2,NRT1:2,NTL1	nitrate transporter 1:2
Glyma.06G260700	R2	AT5G54520.1	--	Transducin/WD40 repeat-like superfamily protein
Glyma.18G025100	R2	AT4G18640.1	MRH1	Leucine-rich repeat protein kinase family protein
Glyma.13G054500	R2	AT4G20060.1	EMB1895	ARM repeat superfamily protein
Glyma.07G078100	R2	AT4G26090.1	RPS2	NB-ARC domain-containing disease resistance protein
Glyma.03G242100	R2	AT1G08860.1	BON3	Calcium-dependent phospholipid-binding Copine family protein
Glyma.13G265800	R2	AT1G07650.1	--	Leucine-rich repeat transmembrane protein kinase
Glyma.05G223500	R2	AT4G29430.1	rps15ae	ribosomal protein S15A E
Glyma.03G233300	R2	AT1G09160.1	--	Protein phosphatase 2C family protein
Glyma.18G156000	R2	AT1G03080.1	--	kinase interacting (KIP1-like) family protein
Glyma.08G123500	R2	AT5G56460.1	--	Protein kinase superfamily protein
Glyma.07G201000	R2	AT3G17950.1	--	--
Glyma.19G037000	R2	AT5G49550.1	--	--
Glyma.16G214200	R2	AT5G17680.1	--	disease resistance protein (TIR-NBS-LRR class), putative
Glyma.12G188800	R2	AT2G35940.1	BLH1,EDA29	BEL1-like homeodomain 1
Glyma.06G218300	R2	AT1G31190.1	IMPL1	myo-inositol monophosphatase like 1
Glyma.05G144400	R2	AT1G67720.1	--	Leucine-rich repeat protein kinase family protein
Glyma.14G079900	R2	AT1G47720.1	OSB1	Primosome PriB/single-strand DNA-binding
Glyma.06G208900	R2	AT1G68710.1	--	ATPase E1-E2 type family protein / haloacid dehalogenase-like hydrolase family protein
Glyma.16G165800	R2	AT2G34430.1	LHB1B1,LHCB1.4	light-harvesting chlorophyll-protein complex II subunit B1
Glyma.05G164500	R2	AT5G46420.1	--	16S rRNA processing protein RimM family
Glyma.20G003400	R2	AT5G23110.1	--	Zinc finger, C3HC4 type (RING finger) family protein
Glyma.17G209000	R2	AT1G32640.1	ATMYC2,JAI1,JIN1,MYC2,RD22BP1,ZBF1	Basic helix-loop-helix (bHLH) DNA-binding family protein
Glyma.06G221100	R2	AT1G31200.1	ATPP2-A9,PP2-A9	phloem protein 2-A9
Glyma.15G168000	R2	AT5G57100.1	--	Nucleotide/sugar transporter family protein
Glyma.10G099400	R2	AT2G41870.1	--	Remorin family protein
Glyma.14G212500	R2	AT3G02850.1	SKOR	STELAR K+ outward rectifier
Glyma.03G087600	R2	AT5G36930.2	--	Disease resistance protein (TIR-NBS-LRR class) family
Glyma.13G033500	R2	AT5G38260.1	--	Protein kinase superfamily protein
Glyma.07G271200	R2	AT1G12780.1	ATUGE1,UGE1	UDP-D-glucose/UDP-D-galactose 4-epimerase 1
Glyma.07G064100	R2	AT4G26090.1	RPS2	NB-ARC domain-containing disease resistance protein
Glyma.06G146200	R2	AT5G36930.2	--	Disease resistance protein (TIR-NBS-LRR class) family
Glyma.03G131000	R2	AT5G04020.1	--	calmodulin binding
Glyma.07G168200	R2	--	--	--
Glyma.01G011400	R2	AT4G19003.1	VPS25	E2F/DP family winged-helix DNA-binding domain
Glyma.07G068400	R2	AT1G29320.1	--	Transducin/WD40 repeat-like superfamily protein
Glyma.19G257300	R2	AT2G28500.1	LBD11	LOB domain-containing protein 11
Glyma.16G219400	R2	AT1G59960.1	--	NAD(P)-linked oxidoreductase superfamily protein
Glyma.09G242500	R2	AT4G19890.1	--	Pentatricopeptide repeat (PPR-like) superfamily protein
Glyma.15G251900	R2	AT1G78380.1	ATGSTU19,GST8,GSTU19	glutathione S-transferase TAU 19
Glyma.12G069400	R2	AT5G03170.1	ATFLA11,FLA11	FASCICLIN-like arabinogalactan-protein 11
Glyma.09G028400	R2	AT1G30690.1	--	Sec14p-like phosphatidylinositol transfer family protein
Glyma.10G243700	R2	AT1G60710.1	ATB2	NAD(P)-linked oxidoreductase superfamily protein
Glyma.08G317400	R2	AT3G07040.1	RPM1,RPS3	NB-ARC domain-containing disease resistance protein
Glyma.06G310400	R2	AT2G44580.1	--	zinc ion binding
Glyma.14G154500	R2	AT4G19610.1	--	nucleotide binding;nucleic acid binding;RNA binding
Glyma.20G244700	R2	AT5G19900.1	--	PRLI-interacting factor, putative
Glyma.12G053700	R2	AT3G57930.1	--	--
Glyma.08G047500	R2	AT2G01770.1	ATVIT1,VIT1	vacuolar iron transporter 1
Glyma.13G283200	R2	AT4G27290.1	--	S-locus lectin protein kinase family protein
Glyma.08G018200	R2	--	--	--
Glyma.04G045200	R2	AT5G43190.1	--	Galactose oxidase/kelch repeat superfamily protein
Glyma.08G086400	R2	--	--	--
Glyma.10G267600	R2	AT1G15170.1	--	MATE efflux family protein
Glyma.07G188000	R2	AT5G54530.1	--	Protein of unknown function, DUF538
Glyma.12G161000	R2	AT1G42970.1	GAPB	glyceraldehyde-3-phosphate dehydrogenase B subunit
Glyma.05G000400	R2	AT5G36950.1	DegP10	DegP protease 10
Glyma.20G011200	R2	AT5G08350.1	--	GRAM domain-containing protein / ABA-responsive protein-related
Glyma.08G234500	R2	AT3G01650.1	RGLG1	RING domain ligase1
Glyma.17G210800	R2	AT5G25360.1	--	--
Glyma.13G331100	R2	AT5G02640.1	--	--
Glyma.13G258900	R2	AT3G07140.1	--	GPI transamidase component Gpi16 subunit family protein
Glyma.10G134500	R2	--	--	--
Glyma.10G108500	R2	AT1G70650.1	--	Ran BP2/NZF zinc finger-like superfamily protein
Glyma.18G130100	R2	AT1G27200.1	--	Domain of unknown function (DUF23)
Glyma.03G169100	R2	AT5G43920.1	--	transducin family protein / WD-40 repeat family protein
Glyma.18G207400	R2	AT3G51660.1	--	Tautomerase/MIF superfamily protein
Glyma.03G019300	R2	AT2G45660.1	AGL20,ATSOC1,SOC1	AGAMOUS-like 20
Glyma.16G044500	R2	AT3G26618.1	ERF1-3	eukaryotic release factor 1-3
Glyma.08G045600	R2	--	--	--
Glyma.08G242600	R2	AT5G61220.1	--	LYR family of Fe/S cluster biogenesis protein
Glyma.03G209100	R2	AT1G03470.1	--	Kinase interacting (KIP1-like) family protein
Glyma.12G129500	R2	AT5G05340.1	--	Peroxidase superfamily protein
Glyma.12G037300	R2	AT5G52370.1	--	--
Glyma.09G066700	R2	AT4G29820.1	ATCFIM-25,CFIM-25	homolog of CFIM-25
Glyma.18G230200	R2	AT2G22410.1	SLO1	SLOW GROWTH 1
Glyma.11G136500	R2	--	--	--
Glyma.07G093900	R2	AT1G73805.1	--	Calmodulin binding protein-like
Glyma.02G119500	R2	AT2G03690.1	--	coenzyme Q biosynthesis Coq4 family protein / ubiquinone biosynthesis Coq4 family protein
Glyma.05G037900	R2	AT4G32180.2	ATPANK2,PANK2	pantothenate kinase 2
Glyma.03G203400	R2	AT2G35910.1	--	RING/U-box superfamily protein
Glyma.13G164400	R2	--	--	--
Glyma.08G301000	R2	ATMG00270.1	--	NADH dehydrogenase 6
Glyma.18G249900	R2	AT4G08850.1	--	Leucine-rich repeat receptor-like protein kinase family protein
Glyma.17G017500	R2	AT5G19030.1	--	RNA-binding (RRM/RBD/RNP motifs) family protein
Glyma.05G145400	R2	AT1G27850.1	--	--
Glyma.16G023100	R2	AT2G46580.1	--	Pyridoxamine 5\'-phosphate oxidase family protein
Glyma.10G261000	R2	AT2G15020.1	--	--
Glyma.19G226800	R2	AT1G02450.1	NIMIN-1,NIMIN1	NIM1-interacting 1
Glyma.15G092000	R2	AT4G21070.1	ATBRCA1,BRCA1	breast cancer susceptibility1
Glyma.18G010800	R2	AT1G67710.1	ARR11	response regulator 11
Glyma.03G264700	R2	AT3G49170.1	EMB2261	Tetratricopeptide repeat (TPR)-like superfamily protein
Glyma.17G235000	R2	AT1G27460.1	NPGR1	no pollen germination related 1
Glyma.19G030900	R2	AT3G02150.2	PTF1,TCP13,TFPD	plastid transcription factor 1
Glyma.04G057900	R2	AT5G21280.1	--	hydroxyproline-rich glycoprotein family protein
Glyma.08G140800	R2	--	--	--
Glyma.14G015200	R2	--	--	--
Glyma.19G159900	R2	AT3G63380.1	--	ATPase E1-E2 type family protein / haloacid dehalogenase-like hydrolase family protein
Glyma.11G248900	R2	AT3G57810.2	--	Cysteine proteinases superfamily protein
Glyma.12G077700	R2	--	--	--
Glyma.01G057600	R2	AT1G26500.1	--	Pentatricopeptide repeat (PPR) superfamily protein
Glyma.10G221200	R2	AT1G74320.1	--	Protein kinase superfamily protein
Glyma.17G099500	R2	AT1G74630.1	--	Tetratricopeptide repeat (TPR)-like superfamily protein
Glyma.13G175900	R2	--	--	--
Glyma.18G128700	R2	AT1G14390.1	--	Leucine-rich repeat protein kinase family protein
Glyma.13G354000	R2	--	--	--
Glyma.18G189900	R2	AT5G02020.1	--	--
Glyma.03G132900	R2	AT3G57270.1	BG1	beta-1,3-glucanase 1
Glyma.17G112800	R2	AT3G24150.1	--	--
Glyma.13G271800	R2	AT3G15050.1	IQD10	IQ-domain 10
Glyma.13G046100	R2	AT5G16110.1	--	--
Glyma.08G262200	R2	AT2G45670.2	--	calcineurin B subunit-related
Glyma.13G237500	R2	AT1G28310.2	--	Dof-type zinc finger DNA-binding family protein
Glyma.06G019300	R2	AT2G06000.1	--	Pentatricopeptide repeat (PPR) superfamily protein
Glyma.19G002300	R2	AT3G18280.1	--	Bifunctional inhibitor/lipid-transfer protein/seed storage 2S albumin superfamily protein
Glyma.06G295700	R2	AT5G54160.1	ATOMT1,OMT1	O-methyltransferase 1
Glyma.16G114400	R2	--	--	--
Glyma.09G171200	R2	AT1G12700.1	--	ATP binding;nucleic acid binding;helicases
Glyma.20G127500	R2	AT4G34190.1	2020-09-01	stress enhanced protein 1
Glyma.08G022600	R2	AT4G23895.3	--	Pleckstrin homology (PH) domain-containing protein
Glyma.15G260100	R2	AT5G64150.1	--	RNA methyltransferase family protein
Glyma.07G071500	R2	AT3G61350.1	SKIP4	SKP1 interacting partner 4
Glyma.08G355200	R2	AT4G00340.1	RLK4	receptor-like protein kinase 4
Glyma.01G237000	R2	AT3G22540.1	--	Protein of unknown function (DUF1677)
Glyma.19G079800	R2	--	--	--
Glyma.12G212500	R2	AT5G17680.1	--	disease resistance protein (TIR-NBS-LRR class), putative
Glyma.08G284700	R2	AT5G03340.1	--	ATPase, AAA-type, CDC48 protein
Glyma.09G161400	R2	AT5G36930.2	--	Disease resistance protein (TIR-NBS-LRR class) family
Glyma.20G008200	R2	AT3G48310.1	CYP71A22	cytochrome P450, family 71, subfamily A, polypeptide 22
Glyma.17G033800	R2	AT3G06610.1	--	DNA-binding enhancer protein-related
Glyma.14G028500	R2	AT2G42920.1	--	Pentatricopeptide repeat (PPR-like) superfamily protein
Glyma.02G145800	R2	AT5G23535.1	--	KOW domain-containing protein
Glyma.03G248500	R2	AT1G60690.1	--	NAD(P)-linked oxidoreductase superfamily protein
Glyma.09G070200	R2	AT2G05910.1	--	Protein of unknown function (DUF567)
Glyma.08G219700	R2	AT2G35736.1	--	--
Glyma.06G286600	R2	AT4G35160.1	--	O-methyltransferase family protein
Glyma.20G231600	R2	AT1G54780.1	TLP18.3	thylakoid lumen 18.3 kDa protein
Glyma.16G167000	R2	--	--	--
Glyma.05G173000	R2	AT5G25500.1	--	--
Glyma.09G050300	R2	AT3G47570.1	--	Leucine-rich repeat protein kinase family protein
Glyma.13G286300	R2	AT5G54660.1	--	HSP20-like chaperones superfamily protein
Glyma.16G195700	R2	AT1G12300.1	--	Tetratricopeptide repeat (TPR)-like superfamily protein
Glyma.07G063300	R2	AT4G26090.1	RPS2	NB-ARC domain-containing disease resistance protein
Glyma.03G000800	R2	AT3G54200.1	--	Late embryogenesis abundant (LEA) hydroxyproline-rich glycoprotein family
Glyma.05G150200	R2	AT4G14200.1	--	Pentatricopeptide repeat (PPR) superfamily protein
Glyma.02G030300	R2	--	--	--
Glyma.20G191000	R2	AT4G14590.1	emb2739	embryo defective 2739
Glyma.07G065600	R2	AT4G26090.1	RPS2	NB-ARC domain-containing disease resistance protein
Glyma.09G182100	R2	AT1G18390.2	--	Protein kinase superfamily protein
Glyma.13G235700	R2	--	--	--
Glyma.13G370700	R2	AT1G80870.1	--	Protein kinase superfamily protein
Glyma.03G088100	R2	AT5G36930.2	--	Disease resistance protein (TIR-NBS-LRR class) family
Glyma.02G189700	R2	AT2G27040.1	AGO4,OCP11	Argonaute family protein
Glyma.16G211400	R2	AT5G36930.2	--	Disease resistance protein (TIR-NBS-LRR class) family
Glyma.11G032100	R2	AT5G47510.1	--	Sec14p-like phosphatidylinositol transfer family protein
Glyma.15G255600	R2	AT3G12940.1	--	2-oxoglutarate (2OG) and Fe(II)-dependent oxygenase superfamily protein
Glyma.07G077700	R2	AT4G26090.1	RPS2	NB-ARC domain-containing disease resistance protein
Glyma.03G037100	R2	AT3G14460.1	--	LRR and NB-ARC domains-containing disease resistance protein
Glyma.07G065000	R2	AT4G27190.1	--	NB-ARC domain-containing disease resistance protein
Glyma.18G062300	R2	AT2G29970.1	--	Double Clp-N motif-containing P-loop nucleoside triphosphate hydrolases superfamily protein
Glyma.16G159500	R2	AT5G17680.1	--	disease resistance protein (TIR-NBS-LRR class), putative
Glyma.05G141300	R2	AT3G14420.3	--	Aldolase-type TIM barrel family protein
Glyma.16G150900	R2	AT5G17570.1	--	TatD related DNase
Glyma.19G135800	R2	AT3G14460.1	--	LRR and NB-ARC domains-containing disease resistance protein
Glyma.11G147800	R2	AT5G03170.1	ATFLA11,FLA11	FASCICLIN-like arabinogalactan-protein 11
Glyma.08G323200	R2	AT3G07040.1	RPM1,RPS3	NB-ARC domain-containing disease resistance protein
Glyma.05G245400	R2	AT1G32150.1	AtbZIP68,bZIP68	basic region/leucine zipper transcription factor 68
Glyma.16G206600	R2	AT1G12700.1	--	ATP binding;nucleic acid binding;helicases
Glyma.19G045300	R2	--	--	--
Glyma.09G217200	R2	AT3G47570.1	--	Leucine-rich repeat protein kinase family protein
Glyma.15G230900	R2	AT3G14460.1	--	LRR and NB-ARC domains-containing disease resistance protein
Glyma.03G262300	R2	AT3G61470.1	LHCA2	photosystem I light harvesting complex gene 2
Glyma.16G016600	R2	AT4G35580.2	NTL9	NAC transcription factor-like 9
Glyma.07G099000	R2	--	--	--
Glyma.20G242400	R2	AT5G13590.1	--	--
Glyma.15G251700	R2	AT1G78380.1	ATGSTU19,GST8,GSTU19	glutathione S-transferase TAU 19
Glyma.08G153900	R2	--	--	--
Glyma.17G084600	R2	--	--	--
Glyma.04G142700	R2	AT5G17420.1	ATCESA7,CESA7,IRX3,MUR10	Cellulose synthase family protein
Glyma.03G241900	R2	AT5G27290.1	--	--
Glyma.05G218000	R2	AT5G42070.1	--	--
Glyma.15G075900	R2	--	--	--
Glyma.17G126500	R2	AT5G63180.1	--	Pectin lyase-like superfamily protein
Glyma.11G202500	R2	AT3G59080.1	--	Eukaryotic aspartyl protease family protein
Glyma.14G063800	R2	AT1G53540.1	--	HSP20-like chaperones superfamily protein
Glyma.11G056400	R2	AT4G37020.1	--	--
Glyma.08G000400	R2	AT3G19380.1	PUB25	plant U-box 25
Glyma.14G158500	R2	--	--	--
Glyma.01G124000	R2	AT3G51760.1	--	Protein of unknown function (DUF688)
Glyma.02G106000	R2	AT1G69680.1	--	Mog1/PsbP/DUF1795-like photosystem II reaction center PsbP family protein
Glyma.17G245300	R2	AT5G66850.1	MAPKKK5	mitogen-activated protein kinase kinase kinase 5
Glyma.09G251500	R2	AT4G18530.1	--	Protein of unknown function (DUF707)
Glyma.20G110000	R2	AT3G54260.1	TBL36	TRICHOME BIREFRINGENCE-LIKE 36
Glyma.13G172300	R2	AT2G34060.1	--	Peroxidase superfamily protein
Glyma.02G020300	R2	AT5G15130.1	ATWRKY72,WRKY72	WRKY DNA-binding protein 72
Glyma.06G021400	R2	AT5G42200.1	--	RING/U-box superfamily protein
Glyma.18G255500	R2	--	--	--
Glyma.15G077600	R2	AT2G33850.1	--	--
Glyma.13G140900	R2	AT2G37210.1	--	lysine decarboxylase family protein
Glyma.09G004900	R2	AT4G22030.1	--	F-box family protein with a domain of unknown function (DUF295)
Glyma.20G216700	R2	AT1G64625.2	--	Serine/threonine-protein kinase WNK (With No Lysine)-related
Glyma.02G245600	R2	AT1G74670.1	--	Gibberellin-regulated family protein
Glyma.16G161100	R2	AT4G31980.1	--	--
Glyma.14G047700	R2	AT2G05760.1	--	Xanthine/uracil permease family protein
Glyma.03G159300	R2	--	--	--
Glyma.12G062700	R2	AT2G39700.1	ATEXP4,ATEXPA4,ATHEXP ALPHA 1.6,EXPA4	expansin A4
Glyma.19G236200	R2	AT5G27450.1	MK,MVK	mevalonate kinase
Glyma.09G008700	R2	AT3G25070.1	RIN4	RPM1 interacting protein 4
Glyma.14G116500	R2	AT4G32300.1	SD2-5	S-domain-2 5
Glyma.10G232100	R2	--	--	--
Glyma.03G114700	R2	AT3G50150.1	--	Plant protein of unknown function (DUF247)
Glyma.04G064700	R2	--	--	--
Glyma.16G000100	R2	AT2G47300.2	--	ribonuclease Ps
Glyma.19G014800	R2	AT4G31970.1	CYP82C2	cytochrome P450, family 82, subfamily C, polypeptide 2
Glyma.04G174000	R2	AT2G46620.1	--	P-loop containing nucleoside triphosphate hydrolases superfamily protein
Glyma.11G151700	R2	AT1G52340.1	ABA2,ATABA2,ATSDR1,GIN1,ISI4,SDR1,SIS4,SRE1	NAD(P)-binding Rossmann-fold superfamily protein
Glyma.12G172300	R2	AT3G45210.1	--	Protein of unknown function, DUF584
Glyma.05G236900	R2	AT1G23200.1	--	Plant invertase/pectin methylesterase inhibitor superfamily
Glyma.15G172500	R2	AT1G72770.1	HAB1	homology to ABI1
Glyma.16G001300	R2	AT1G57680.1	--	--
Glyma.11G069900	R2	AT5G66520.1	--	Tetratricopeptide repeat (TPR)-like superfamily protein
Glyma.12G011600	R2	AT5G13460.1	IQD11	IQ-domain 11
Glyma.12G165000	R2	AT1G57680.1	--	--
Glyma.16G172800	R2	AT3G49142.1	--	Tetratricopeptide repeat (TPR)-like superfamily protein
Glyma.20G046900	R2	--	--	--
Glyma.07G233600	R2	AT3G17350.1	--	--
Glyma.09G205000	R2	--	--	--
Glyma.04G064500	R2	AT2G25270.1	--	--
Glyma.01G024500	R2	--	--	--
Glyma.01G238000	R2	AT4G14890.1	--	2Fe-2S ferredoxin-like superfamily protein
Glyma.13G127700	R2	AT1G73840.1	ESP1	hydroxyproline-rich glycoprotein family protein
Glyma.19G203600	R2	--	--	--
Glyma.16G135500	R2	AT5G17680.1	--	disease resistance protein (TIR-NBS-LRR class), putative
Glyma.16G117200	R2	AT2G17220.1	--	Protein kinase superfamily protein
Glyma.03G043100	R2	AT1G79630.1	--	Protein phosphatase 2C family protein
Glyma.05G199300	R2	AT5G07330.1	--	--
Glyma.10G151100	R2	--	--	--
Glyma.13G176500	R2	AT1G53540.1	--	HSP20-like chaperones superfamily protein
Glyma.06G188200	R2	--	--	--
Glyma.13G074000	R2	--	--	--
Glyma.13G175700	R2	AT1G53540.1	--	HSP20-like chaperones superfamily protein
Glyma.09G283900	R2	AT2G41610.1	--	--
Glyma.03G223900	R2	AT4G01840.1	ATKCO5,ATTPK5,KCO5,TPK5	Ca2+ activated outward rectifying K+ channel 5
Glyma.04G184500	R2	AT5G62960.1	--	--
Glyma.08G059200	R2	AT4G21500.1	--	--
Glyma.15G127000	R2	--	--	--
Glyma.19G225300	R2	AT1G02475.1	--	Polyketide cyclase/dehydrase and lipid transport superfamily protein
Glyma.13G203900	R2	AT2G45400.1	BEN1	NAD(P)-binding Rossmann-fold superfamily protein
Glyma.18G256900	R2	--	--	--
Glyma.08G143800	R2	AT4G39390.1	ATNST-KT1,NST-K1	nucleotide sugar transporter-KT 1
Glyma.13G155600	R2	AT4G31020.1	--	alpha/beta-Hydrolases superfamily protein
Glyma.18G211300	R2	AT4G25850.2	ORP4B	OSBP(oxysterol binding protein)-related protein 4B
Glyma.06G247400	R2	--	--	--
Glyma.06G016900	R2	AT1G76680.1	ATOPR1,OPR1	12-oxophytodienoate reductase 1
Glyma.13G256400	R2	AT4G33630.1	EX1	Protein of unknown function (DUF3506)
Glyma.03G166500	R2	AT1G04040.1	--	HAD superfamily, subfamily IIIB acid phosphatase
Glyma.19G206900	R2	AT4G03180.1	--	--
Glyma.13G317600	R2	AT4G33790.1	CER4,FAR3,G7	Jojoba acyl CoA reductase-related male sterility protein
Glyma.08G149300	R2	AT2G33160.1	--	glycoside hydrolase family 28 protein / polygalacturonase (pectinase) family protein
Glyma.09G018600	R2	AT5G49740.1	ATFRO7,FRO7	ferric reduction oxidase 7
Glyma.12G116400	R2	AT2G20635.1	--	ATP binding;protein kinases;protein serine/threonine kinases
Glyma.01G154600	R2	AT4G19185.1	--	nodulin MtN21 /EamA-like transporter family protein
Glyma.02G230000	R2	--	--	--
Glyma.15G161700	R2	AT5G38240.1	--	Protein kinase family protein
Glyma.13G215500	R2	AT3G06390.1	--	Uncharacterised protein family (UPF0497)
Glyma.06G262300	R2	AT4G27300.1	--	S-locus lectin protein kinase family protein
Glyma.15G020800	R2	AT3G16480.1	MPPalpha	mitochondrial processing peptidase alpha subunit
Glyma.20G005600	R2	AT3G66654.1	--	Cyclophilin-like peptidyl-prolyl cis-trans isomerase family protein
Glyma.18G135300	R2	AT5G40250.1	--	RING/U-box superfamily protein
Glyma.15G152300	R2	AT4G16990.2	RLM3	disease resistance protein (TIR-NBS class), putative
Glyma.13G142600	R2	--	--	--
Glyma.08G212300	R2	AT5G20190.1	--	Tetratricopeptide repeat (TPR)-like superfamily protein
Glyma.17G248800	R2	AT1G19340.1	--	Methyltransferase MT-A70 family protein
Glyma.04G108200	R2	--	--	--
Glyma.08G169400	R2	AT1G26870.1	ANAC009,FEZ	NAC (No Apical Meristem) domain transcriptional regulator superfamily protein
Glyma.19G217100	R2	AT1G02560.1	CLPP5,NCLPP1,NCLPP5	nuclear encoded CLP protease 5
Glyma.09G230200	R2	AT3G60580.1	--	C2H2-like zinc finger protein
Glyma.18G194000	R2	--	--	--
Glyma.09G051600	R2	AT1G55860.1	UPL1	ubiquitin-protein ligase 1
Glyma.19G112000	R2	AT5G18150.1	--	Methyltransferase-related protein
Glyma.13G137600	R2	AT2G37090.1	IRX9	Nucleotide-diphospho-sugar transferases superfamily protein
Glyma.10G001500	R2	AT3G23020.1	--	Tetratricopeptide repeat (TPR)-like superfamily protein
Glyma.06G201000	R2	AT5G58430.1	ATEXO70B1,EXO70B1	exocyst subunit exo70 family protein B1
Glyma.06G121400	R2	AT4G03520.1	ATHM2	Thioredoxin superfamily protein
Glyma.15G049800	R2	AT1G68170.1	--	nodulin MtN21 /EamA-like transporter family protein
Glyma.04G060500	R2	AT4G31850.1	PGR3	proton gradient regulation 3
Glyma.15G266900	R2	AT1G79260.1	--	--
Glyma.10G177200	R2	AT4G10340.1	LHCB5	light harvesting complex of photosystem II 5
Glyma.15G231100	R2	AT3G14460.1	--	LRR and NB-ARC domains-containing disease resistance protein
Glyma.18G239400	R2	AT3G61550.1	--	RING/U-box superfamily protein
Glyma.12G117400	R2	AT5G51740.1	--	Peptidase family M48 family protein
Glyma.13G336800	R2	AT5G59400.1	--	--
Glyma.16G009300	R2	AT1G17410.1	--	Nucleoside diphosphate kinase family protein
Glyma.13G174100	R2	AT1G28480.1	GRX480,roxy19	Thioredoxin superfamily protein
Glyma.12G205900	R2	AT5G36160.1	--	Tyrosine transaminase family protein
Glyma.10G197400	R2	AT5G03530.1	ATRAB,ATRAB ALPHA,ATRAB18B,ATRABC2A,RABC2A	RAB GTPase homolog C2A
Glyma.02G018600	R2	AT1G72090.1	--	Methylthiotransferase
Glyma.14G220500	R2	AT1G20110.1	--	RING/FYVE/PHD zinc finger superfamily protein
Glyma.11G020600	R2	AT1G64065.1	--	Late embryogenesis abundant (LEA) hydroxyproline-rich glycoprotein family
Glyma.09G168700	R2	AT3G17700.1	ATCNGC20,CNBT1,CNGC20	cyclic nucleotide-binding transporter 1
Glyma.16G151300	R2	AT5G18290.1	SIP1;2,SIP1B	Aquaporin-like superfamily protein
Glyma.09G174900	R2	AT3G17940.1	--	Galactose mutarotase-like superfamily protein
Glyma.05G010100	R2	--	--	--
Glyma.03G253500	R2	AT1G08550.1	AVDE1,NPQ1	non-photochemical quenching 1
Glyma.12G142200	R2	AT4G21380.1	ARK3,RK3	receptor kinase 3
Glyma.18G056700	R2	AT5G01710.1	--	methyltransferases
Glyma.12G204900	R2	AT4G03600.1	--	--
Glyma.03G100500	R2	--	--	--
Glyma.11G007300	R2	AT3G22680.1	RDM1	RNA-DIRECTED DNA METHYLATION 1
Glyma.15G059600	R2	AT4G37940.1	AGL21	AGAMOUS-like 21
Glyma.17G188500	R2	AT5G24800.1	ATBZIP9,BZIP9,BZO2H2	basic leucine zipper 9
Glyma.02G268900	R2	AT5G17680.1	--	disease resistance protein (TIR-NBS-LRR class), putative
Glyma.07G075900	R2	AT2G45770.1	CPFTSY,FRD4	signal recognition particle receptor protein, chloroplast (FTSY)
Glyma.08G105400	R2	AT2G03710.3	AGL3,SEP4	K-box region and MADS-box transcription factor family protein
Glyma.16G214600	R2	AT5G17680.1	--	disease resistance protein (TIR-NBS-LRR class), putative
Glyma.02G281800	R2	AT5G64320.1	--	Pentatricopeptide repeat (PPR) superfamily protein
Glyma.11G104700	R2	--	--	--
Glyma.02G259600	R2	AT3G56250.1	--	--
Glyma.03G075200	R2	AT3G14460.1	--	LRR and NB-ARC domains-containing disease resistance protein
Glyma.19G164700	R2	AT2G20500.1	--	--
Glyma.07G099700	R2	AT1G18030.1	--	Protein phosphatase 2C family protein
Glyma.06G139400	R2	AT5G24680.1	--	Peptidase C78, ubiquitin fold modifier-specific peptidase 1/ 2
Glyma.02G285800	R2	AT1G06510.1	--	--
Glyma.03G164100	R2	AT1G30810.1	--	Transcription factor jumonji (jmj) family protein / zinc finger (C5HC2 type) family protein
Glyma.01G041700	R2	AT3G01470.1	ATHB-1,ATHB1,HAT5,HB-1,HD-ZIP-1	homeobox 1
Glyma.13G067700	R2	AT5G02850.1	--	hydroxyproline-rich glycoprotein family protein
Glyma.17G039600	R2	AT2G47070.1	SPL1	squamosa promoter binding protein-like 1
Glyma.20G198500	R2	AT2G37060.1	NF-YB8	nuclear factor Y, subunit B8
Glyma.15G247600	R2	AT1G12220.1	RPS5	Disease resistance protein (CC-NBS-LRR class) family
Glyma.03G011400	R2	AT1G68890.1	--	magnesium ion binding;thiamin pyrophosphate binding;hydro-lyases;catalytics;2-succinyl-5-enolpyruvyl-6-hydroxy-3-cyclohexene-1-carboxylic-acid synthases
Glyma.08G009700	R2	AT5G13180.1	ANAC083,NAC083,VNI2	NAC domain containing protein 83
Glyma.18G199800	R2	AT2G40110.1	--	Yippee family putative zinc-binding protein
Glyma.01G158100	R2	AT2G17525.1	--	Pentatricopeptide repeat (PPR) superfamily protein
Glyma.13G223400	R2	AT4G18950.1	--	Integrin-linked protein kinase family
Glyma.11G061500	R2	AT2G31670.1	--	Stress responsive alpha-beta barrel domain protein
Glyma.18G131900	R2	AT4G12420.1	SKU5	Cupredoxin superfamily protein
Glyma.20G167500	R2	--	--	--
Glyma.07G137700	R2	--	--	--
Glyma.06G263600	R2	--	--	--
Glyma.06G062500	R2	AT4G14310.1	--	Transducin/WD40 repeat-like superfamily protein
Glyma.14G080400	R2	AT5G42690.2	--	Protein of unknown function, DUF547
Glyma.09G193700	R2	--	--	--
Glyma.15G070700	R2	AT1G61100.2	--	disease resistance protein (TIR class), putative
Glyma.11G030200	R2	AT4G22680.1	AtMYB85,MYB85	myb domain protein 85
Glyma.20G042700	R2	AT3G07040.1	RPM1,RPS3	NB-ARC domain-containing disease resistance protein
Glyma.17G245000	R2	AT5G42690.2	--	Protein of unknown function, DUF547
Glyma.11G111800	R2	AT4G10550.1	--	Subtilase family protein
Glyma.10G051500	R2	AT5G03150.1	JKD	C2H2-like zinc finger protein
Glyma.15G153600	R2	AT5G07900.1	--	Mitochondrial transcription termination factor family protein
Glyma.14G098500	R2	AT3G57880.1	--	Calcium-dependent lipid-binding (CaLB domain) plant phosphoribosyltransferase family protein
Glyma.05G187300	R2	AT5G64740.1	CESA6,E112,IXR2,PRC1	cellulose synthase 6
Glyma.14G019300	R2	--	--	--
Glyma.12G069500	R2	AT5G03170.1	ATFLA11,FLA11	FASCICLIN-like arabinogalactan-protein 11
Glyma.06G254300	R2	AT3G14470.1	--	NB-ARC domain-containing disease resistance protein
Glyma.19G201900	R2	AT3G11690.1	--	--
Glyma.09G189500	R2	AT3G24503.1	ALDH1A,ALDH2C4,REF1	aldehyde dehydrogenase 2C4
Glyma.05G170900	R2	AT5G44550.1	--	Uncharacterised protein family (UPF0497)
Glyma.16G030000	R2	AT2G46240.1	ATBAG6,BAG6	BCL-2-associated athanogene 6
Glyma.01G106800	R2	AT1G53540.1	--	HSP20-like chaperones superfamily protein
Glyma.12G235600	R2	AT2G16385.1	--	--
Glyma.02G205600	R2	AT1G16030.1	Hsp70b	heat shock protein 70B
Glyma.02G172300	R2	AT4G27010.2	--	--
Glyma.07G260700	R2	AT4G04630.1	--	Protein of unknown function, DUF584
Glyma.07G149600	R2	AT3G51860.1	ATCAX3,ATHCX1,CAX1-LIKE,CAX3	cation exchanger 3
Glyma.10G028200	R2	AT2G48140.1	EDA4	Bifunctional inhibitor/lipid-transfer protein/seed storage 2S albumin superfamily protein
Glyma.09G133000	R2	AT5G24010.1	--	Protein kinase superfamily protein
Glyma.05G237200	R2	AT1G73805.1	--	Calmodulin binding protein-like
Glyma.08G260000	R2	--	--	--
Glyma.19G142700	R2	--	--	--
Glyma.03G231000	R2	AT1G74150.1	--	Galactose oxidase/kelch repeat superfamily protein
Glyma.08G301400	R2	--	--	--
Glyma.02G310300	R2	--	--	--
Glyma.18G015800	R2	AT5G10320.1	--	--
Glyma.11G223500	R2	AT3G55590.1	--	Glucose-1-phosphate adenylyltransferase family protein
Glyma.12G028600	R2	--	--	--
Glyma.19G123500	R2	AT2G41050.1	--	PQ-loop repeat family protein / transmembrane family protein
Glyma.02G305300	R2	AT3G63380.1	--	ATPase E1-E2 type family protein / haloacid dehalogenase-like hydrolase family protein
Glyma.02G102100	R2	--	--	--
Glyma.20G007900	R2	AT1G49430.1	LACS2,LRD2	long-chain acyl-CoA synthetase 2
Glyma.12G074600	R2	AT3G46290.1	HERK1	hercules receptor kinase 1
Glyma.06G141600	R2	AT5G05220.1	--	--
Glyma.08G021600	R2	AT4G11090.1	TBL23	TRICHOME BIREFRINGENCE-LIKE 23
Glyma.08G263200	R2	AT1G13635.1	--	DNA glycosylase superfamily protein
Glyma.07G064400	R2	AT5G01150.1	--	Protein of unknown function (DUF674)
Glyma.05G076100	R2	--	--	--
Glyma.06G214400	R2	--	--	--
Glyma.08G234400	R2	AT1G79380.1	--	Ca(2)-dependent phospholipid-binding protein (Copine) family
Glyma.16G108700	R2	AT2G35612.1	--	--
Glyma.17G004700	R2	AT1G03370.1	--	C2 calcium/lipid-binding and GRAM domain containing protein
Glyma.08G242100	R2	AT5G15450.1	APG6,CLPB-P,CLPB3	casein lytic proteinase B3
Glyma.14G149500	R2	--	--	--
Glyma.05G171700	R2	--	--	--
Glyma.05G183600	R2	AT2G21960.1	--	--
Glyma.06G059300	R2	AT4G10720.2	--	Ankyrin repeat family protein
Glyma.12G131900	R2	--	--	--
Glyma.11G156900	R2	AT1G11410.1	--	S-locus lectin protein kinase family protein
Glyma.15G244800	R2	--	--	--
Glyma.08G093900	R2	AT1G14720.1	ATXTH28,EXGT-A2,XTH28,XTR2	xyloglucan endotransglucosylase/hydrolase 28
Glyma.03G151300	R2	AT4G02900.1	--	ERD (early-responsive to dehydration stress) family protein
Glyma.07G151100	R2	AT2G38250.1	--	Homeodomain-like superfamily protein
Glyma.02G161200	R2	AT5G04260.1	WCRKC2	WCRKC thioredoxin 2
Glyma.08G047100	R2	AT1G48520.1	GATB	GLU-ADT subunit B
Glyma.11G148500	R2	AT5G03170.1	ATFLA11,FLA11	FASCICLIN-like arabinogalactan-protein 11
Glyma.12G199200	R2	AT3G23250.1	ATMYB15,ATY19,MYB15	myb domain protein 15
Glyma.17G111700	R2	--	--	--
Glyma.11G025000	R2	AT1G63410.1	--	Protein of unknown function (DUF567)
Glyma.13G336900	R2	AT5G59420.1	ORP3C	OSBP(oxysterol binding protein)-related protein 3C
Glyma.09G020700	R2	AT3G14470.1	--	NB-ARC domain-containing disease resistance protein
Glyma.14G008700	R2	AT1G12210.1	RFL1	RPS5-like 1
Glyma.06G098400	R2	--	--	--
Glyma.16G161900	R2	AT1G12775.1	--	Pentatricopeptide repeat (PPR) superfamily protein
Glyma.01G211500	R2	AT4G12350.1	AtMYB42,MYB42	myb domain protein 42
Glyma.16G031600	R2	AT4G26090.1	RPS2	NB-ARC domain-containing disease resistance protein
Glyma.18G050500	R2	AT3G58060.1	--	Cation efflux family protein
Glyma.06G009500	R2	AT4G34610.1	BLH6	BEL1-like homeodomain 6
Glyma.05G188200	R2	AT5G09820.2	--	Plastid-lipid associated protein PAP / fibrillin family protein
Glyma.06G239500	R2	AT3G50740.1	UGT72E1	UDP-glucosyl transferase 72E1
Glyma.01G117900	R2	AT4G21380.1	ARK3,RK3	receptor kinase 3
Glyma.10G132200	R2	AT4G13480.1	AtMYB79,MYB79	myb domain protein 79
Glyma.05G165800	R2	AT1G27170.1	--	transmembrane receptors;ATP binding
Glyma.07G073800	R2	AT3G61220.1	--	NAD(P)-binding Rossmann-fold superfamily protein
Glyma.18G272800	R2	AT5G28680.1	ANX2	Malectin/receptor-like protein kinase family protein
Glyma.08G302800	R2	AT2G13370.1	CHR5	chromatin remodeling 5
Glyma.09G266500	R2	AT3G61130.1	GAUT1,LGT1	galacturonosyltransferase 1
Glyma.09G116300	R2	AT1G18390.2	--	Protein kinase superfamily protein
Glyma.18G045600	R2	AT1G65780.1	--	P-loop containing nucleoside triphosphate hydrolases superfamily protein
Glyma.14G159600	R2	AT5G53370.1	ATPMEPCRF,PMEPCRF	pectin methylesterase PCR fragment F
Glyma.01G076200	R2	AT3G60520.1	--	--
Glyma.19G119700	R2	--	--	--
Glyma.09G182900	R2	AT5G64200.1	ATSC35,SC35	ortholog of human splicing factor SC35
Glyma.12G163000	R2	AT1G31540.1	--	Disease resistance protein (TIR-NBS-LRR class) family
Glyma.04G206700	R2	AT2G03200.1	--	Eukaryotic aspartyl protease family protein
Glyma.01G056100	R2	AT1G17020.1	ATSRG1,SRG1	senescence-related gene 1
Glyma.18G190000	R2	AT3G53980.1	--	Bifunctional inhibitor/lipid-transfer protein/seed storage 2S albumin superfamily protein
Glyma.06G268500	R2	AT3G25510.1	--	disease resistance protein (TIR-NBS-LRR class), putative
Glyma.08G208900	R2	AT1G15510.1	ATECB2,ECB2,VAC1	Tetratricopeptide repeat (TPR)-like superfamily protein
Glyma.13G105200	R2	AT1G29840.1	--	alpha/beta-Hydrolases superfamily protein
Glyma.09G181700	R2	AT1G66880.1	--	Protein kinase superfamily protein
Glyma.10G271500	R2	AT1G68410.1	--	Protein phosphatase 2C family protein
Glyma.06G025400	R2	AT1G47900.2	--	Plant protein of unknown function (DUF869)
Glyma.05G165700	R2	--	--	--
Glyma.04G079600	R2	AT5G25610.1	ATRD22,RD22	BURP domain-containing protein
Glyma.17G071300	R2	AT2G24100.1	--	--
Glyma.01G073100	R2	AT5G25830.1	GATA12	GATA transcription factor 12
Glyma.15G152200	R2	AT4G12010.1	--	Disease resistance protein (TIR-NBS-LRR class) family
Glyma.04G080100	R2	AT3G24550.1	ATPERK1,PERK1	proline extensin-like receptor kinase 1
Glyma.14G017100	R2	AT1G66970.1	SVL2	SHV3-like 2
Glyma.01G165000	R2	AT5G66150.1	--	Glycosyl hydrolase family 38 protein
Glyma.03G088000	R2	AT5G36930.2	--	Disease resistance protein (TIR-NBS-LRR class) family
Glyma.07G142700	R2	AT3G54050.1	HCEF1	high cyclic electron flow 1
Glyma.10G192100	R2	AT5G02950.1	--	Tudor/PWWP/MBT superfamily protein
Glyma.05G180600	R2	AT5G10170.1	ATMIPS3,MIPS3	myo-inositol-1-phosphate synthase 3
Glyma.07G062900	R2	AT4G26090.1	RPS2	NB-ARC domain-containing disease resistance protein
Glyma.08G180000	R2	AT1G15820.1	CP24,LHCB6	light harvesting complex photosystem II subunit 6
Glyma.19G136900	R2	AT3G14460.1	--	LRR and NB-ARC domains-containing disease resistance protein
Glyma.10G292400	R2	AT5G13590.1	--	--
Glyma.02G025700	R2	AT1G69970.1	CLE26	CLAVATA3/ESR-RELATED 26
Glyma.01G041200	R2	AT5G39950.1	ATH2,ATTRX2,ATTRXH2,TRX2,TRXH2	thioredoxin 2
Glyma.09G014200	R2	AT5G47650.1	ATNUDT2,ATNUDX2,NUDT2	nudix hydrolase homolog 2
Glyma.03G037000	R2	AT3G14460.1	--	LRR and NB-ARC domains-containing disease resistance protein
Glyma.16G094100	R2	AT5G44670.1	--	Domain of unknown function (DUF23)
Glyma.08G128900	R2	AT5G20480.1	EFR	EF-TU receptor
Glyma.10G271400	R2	AT1G25390.1	--	Protein kinase superfamily protein
Glyma.07G200500	R2	AT1G07400.1	--	HSP20-like chaperones superfamily protein
Glyma.14G063700	R2	AT1G53540.1	--	HSP20-like chaperones superfamily protein
Glyma.15G171700	R2	AT2G19450.1	ABX45,AS11,ATDGAT,DGAT1,RDS1,TAG1	membrane bound O-acyl transferase (MBOAT) family protein
Glyma.05G168800	R2	AT1G11050.1	--	Protein kinase superfamily protein
Glyma.04G217000	R2	--	--	--
Glyma.05G102700	R2	AT2G02710.1	PLP,PLPA,PLPB,PLPC	PAS/LOV protein B
Glyma.18G280400	R2	AT4G27220.1	--	NB-ARC domain-containing disease resistance protein
Glyma.11G175900	R2	AT5G58860.1	CYP86,CYP86A1	cytochrome P450, family 86, subfamily A, polypeptide 1
Glyma.19G174800	R2	AT3G53540.1	--	--
Glyma.10G220200	R2	AT3G23880.1	--	F-box and associated interaction domains-containing protein
Glyma.14G194900	R2	AT5G58600.1	PMR5,TBL44	Plant protein of unknown function (DUF828)
Glyma.14G089200	R2	AT4G37750.1	ANT,CKC,CKC1,DRG	Integrase-type DNA-binding superfamily protein
Glyma.14G061800	R2	AT2G39980.1	--	HXXXD-type acyl-transferase family protein
Glyma.19G002700	R2	AT3G01640.1	ATGLCAK,GLCAK	glucuronokinase G
Glyma.12G115300	R2	AT4G10250.1	ATHSP22.0	HSP20-like chaperones superfamily protein
Glyma.17G106100	R2	--	--	--
Glyma.17G079500	R2	AT3G54720.1	AMP1,COP2,HPT,MFO1,PT	Peptidase M28 family protein
Glyma.07G133800	R2	AT5G02220.1	--	--
Glyma.18G300300	R2	AT3G06880.1	--	Transducin/WD40 repeat-like superfamily protein
Glyma.02G087100	R2	AT1G31430.1	--	Pentatricopeptide repeat (PPR-like) superfamily protein
Glyma.17G247100	R2	--	--	--
Glyma.11G136400	R2	AT5G59600.1	--	Tetratricopeptide repeat (TPR)-like superfamily protein
Glyma.08G117500	R2	AT4G18780.1	ATCESA8,CESA8,IRX1,LEW2	cellulose synthase family protein
Glyma.02G303800	R2	AT3G20910.1	NF-YA9	nuclear factor Y, subunit A9
Glyma.15G273700	R2	AT3G52110.2	--	--
Glyma.10G028100	R2	AT2G48130.1	--	Bifunctional inhibitor/lipid-transfer protein/seed storage 2S albumin superfamily protein
Glyma.11G225200	R2	AT5G05940.1	ATROPGEF5,ROPGEF5	ROP guanine nucleotide exchange factor 5
Glyma.05G144900	R2	AT1G67660.1	--	Restriction endonuclease, type II-like superfamily protein
Glyma.04G238900	R2	AT5G53310.1	--	myosin heavy chain-related
Glyma.06G073300	R2	AT5G25530.1	--	DNAJ heat shock family protein
Glyma.06G149400	R2	AT5G64700.1	--	nodulin MtN21 /EamA-like transporter family protein
Glyma.09G153700	R2	AT1G62935.1	--	--
Glyma.18G041600	R2	AT5G16940.1	--	carbon-sulfur lyases
Glyma.09G279300	R2	AT2G38420.1	--	Pentatricopeptide repeat (PPR) superfamily protein
Glyma.07G157200	R2	AT1G68540.1	--	NAD(P)-binding Rossmann-fold superfamily protein
Glyma.18G078600	R2	AT1G55910.1	ZIP11	zinc transporter 11 precursor
Glyma.12G132300	R2	AT5G17680.1	--	disease resistance protein (TIR-NBS-LRR class), putative
Glyma.17G179300	R2	--	--	--
Glyma.16G044700	R2	AT3G26630.1	--	Tetratricopeptide repeat (TPR)-like superfamily protein
Glyma.09G024500	R2	AT1G30520.1	AAE14	acyl-activating enzyme 14
Glyma.14G103600	R2	AT5G25150.1	TAF5	TBP-associated factor 5
Glyma.12G093700	R2	AT3G52460.1	--	hydroxyproline-rich glycoprotein family protein
Glyma.03G043000	R2	AT3G14460.1	--	LRR and NB-ARC domains-containing disease resistance protein
Glyma.14G202700	R2	AT5G07070.1	CIPK2,SnRK3.2	CBL-interacting protein kinase 2
Glyma.14G024800	R2	AT5G54880.1	--	DTW domain-containing protein
Glyma.13G241400	R2	AT4G21670.1	ATCPL1,CPL1,FRY2	C-terminal domain phosphatase-like 1
Glyma.13G031000	R2	--	--	--
Glyma.15G233100	R2	AT3G14460.1	--	LRR and NB-ARC domains-containing disease resistance protein
Glyma.09G176600	R2	AT1G12700.1	--	ATP binding;nucleic acid binding;helicases
Glyma.01G042100	R2	AT1G69850.1	ATNRT1:2,NRT1:2,NTL1	nitrate transporter 1:2
Glyma.16G217400	R2	AT3G17730.1	anac057,NAC057	NAC domain containing protein 57
Glyma.06G035100	R2	--	--	--
Glyma.05G127600	R2	AT4G18170.1	ATWRKY28,WRKY28	WRKY DNA-binding protein 28
Glyma.19G054700	R2	AT5G36930.2	--	Disease resistance protein (TIR-NBS-LRR class) family
Glyma.07G184500	R2	AT5G64460.1	--	Phosphoglycerate mutase family protein
Glyma.16G189000	R2	AT5G23850.1	--	Arabidopsis thaliana protein of unknown function (DUF821)
Glyma.19G148300	R2	AT5G45730.1	--	Cysteine/Histidine-rich C1 domain family protein
Glyma.01G152400	R2	--	--	--
Glyma.14G151100	R2	AT5G17680.1	--	disease resistance protein (TIR-NBS-LRR class), putative
Glyma.13G265600	R2	AT3G14850.2	TBL41	TRICHOME BIREFRINGENCE-LIKE 41
Glyma.20G050600	R2	AT3G14470.1	--	NB-ARC domain-containing disease resistance protein
Glyma.15G234100	R2	AT3G54390.1	--	sequence-specific DNA binding transcription factors
Glyma.11G070700	R2	AT5G27740.1	EMB161,EMB251,EMB2775,RFC3	ATPase family associated with various cellular activities (AAA)
Glyma.20G010600	R2	AT5G13770.1	--	Pentatricopeptide repeat (PPR-like) superfamily protein
Glyma.03G037300	R2	AT3G14460.1	--	LRR and NB-ARC domains-containing disease resistance protein
Glyma.12G004100	R2	AT5G62310.1	IRE	AGC (cAMP-dependent, cGMP-dependent and protein kinase C) kinase family protein
Glyma.05G158800	R2	AT5G45840.1	--	Leucine-rich repeat protein kinase family protein
Glyma.13G159200	R2	--	--	--
Glyma.12G218200	R2	AT4G21440.1	ATM4,ATMYB102,MYB102	MYB-like 102
Glyma.13G164500	R2	--	--	--
Glyma.06G178700	R2	AT5G63110.1	ATHDA6,AXE1,HDA6,RPD3B,RTS1,SIL1	histone deacetylase 6
Glyma.11G160200	R2	AT5G48670.1	AGL80,FEM111	AGAMOUS-like 80
Glyma.14G047200	R2	AT3G21670.1	--	Major facilitator superfamily protein
Glyma.08G023500	R2	AT1G64450.1	--	Glycine-rich protein family
Glyma.13G344800	R2	AT2G43390.1	--	--
Glyma.18G187900	R2	AT2G37770.2	--	NAD(P)-linked oxidoreductase superfamily protein
Glyma.04G185400	R2	AT4G20140.1	GSO1	Leucine-rich repeat transmembrane protein kinase
Glyma.14G122200	R2	AT5G42240.1	scpl42	serine carboxypeptidase-like 42
Glyma.19G080500	R2	AT3G46610.1	--	Pentatricopeptide repeat (PPR-like) superfamily protein
Glyma.09G285700	R2	AT3G19990.1	--	--
Glyma.07G123000	R2	AT5G17680.1	--	disease resistance protein (TIR-NBS-LRR class), putative
Glyma.03G018100	R2	AT4G23010.3	ATUTR2,UTR2	UDP-galactose transporter 2
Glyma.09G214800	R2	--	--	--
Glyma.07G039500	R2	--	--	--
Glyma.14G197000	R2	AT5G45840.2	--	Leucine-rich repeat protein kinase family protein
Glyma.20G064800	R2	AT4G15020.1	--	hAT transposon superfamily
Glyma.15G052400	R2	AT1G15820.1	CP24,LHCB6	light harvesting complex photosystem II subunit 6
Glyma.18G091800	R2	AT1G50180.1	--	NB-ARC domain-containing disease resistance protein
Glyma.03G034500	R2	AT3G14470.1	--	NB-ARC domain-containing disease resistance protein
Glyma.15G091900	R2	AT5G62100.2	ATBAG2,BAG2	BCL-2-associated athanogene 2
Glyma.16G186600	R2	AT2G34930.1	--	disease resistance family protein / LRR family protein
Glyma.13G248300	R2	AT1G11330.1	--	S-locus lectin protein kinase family protein
Glyma.09G032700	R2	--	--	--
Glyma.17G200700	R2	AT4G31115.1	--	Protein of unknown function (DUF1997)
Glyma.07G053700	R2	--	--	--
Glyma.12G234700	R2	AT1G17860.1	--	Kunitz family trypsin and protease inhibitor protein
Glyma.05G180300	R2	AT5G65100.1	--	Ethylene insensitive 3 family protein
Glyma.09G171800	R2	AT1G73480.1	--	alpha/beta-Hydrolases superfamily protein
Glyma.19G011400	R2	AT4G10250.1	ATHSP22.0	HSP20-like chaperones superfamily protein
Glyma.20G246000	R2	--	--	--
Glyma.17G051000	R2	AT2G06530.1	VPS2.1	SNF7 family protein
Glyma.19G152600	R2	AT2G48070.1	RPH1	resistance to phytophthora 1
Glyma.14G033800	R2	--	--	--
Glyma.18G128600	R2	AT5G62620.1	--	Galactosyltransferase family protein
Glyma.16G169900	R2	AT2G34930.1	--	disease resistance family protein / LRR family protein
Glyma.03G044000	R2	AT3G14460.1	--	LRR and NB-ARC domains-containing disease resistance protein
Glyma.06G107500	R2	AT1G12350.1	ATCOAB,COAB	4-phospho-panto-thenoylcysteine synthetase
Glyma.03G211300	R2	--	--	--
Glyma.02G056400	R2	AT2G18360.1	--	alpha/beta-Hydrolases superfamily protein
Glyma.08G169600	R2	AT2G25450.1	--	2-oxoglutarate (2OG) and Fe(II)-dependent oxygenase superfamily protein
Glyma.01G097900	R2	AT2G22680.1	--	Zinc finger (C3HC4-type RING finger) family protein
Glyma.08G040200	R2	AT3G18500.2	--	DNAse I-like superfamily protein
Glyma.02G153300	R2	--	--	--
Glyma.03G039300	R2	AT3G14460.1	--	LRR and NB-ARC domains-containing disease resistance protein
Glyma.20G167100	R2	--	--	--
Glyma.09G240900	R2	AT5G39950.1	ATH2,ATTRX2,ATTRXH2,TRX2,TRXH2	thioredoxin 2
Glyma.15G044900	R2	AT5G60210.1	RIP5	ROP interactive partner 5
Glyma.14G199600	R2	AT5G58430.1	ATEXO70B1,EXO70B1	exocyst subunit exo70 family protein B1
Glyma.20G149600	R2	AT4G14750.1	IQD19	IQ-domain 19
Glyma.06G265100	R2	--	--	--
Glyma.13G138300	R2	AT2G37130.1	--	Peroxidase superfamily protein
Glyma.06G201100	R2	AT1G07000.1	ATEXO70B2,EXO70B2	exocyst subunit exo70 family protein B2
Glyma.17G097100	R2	AT3G01280.1	ATVDAC1,VDAC1	voltage dependent anion channel 1
Glyma.10G173900	R2	--	--	--
Glyma.09G254400	R2	AT5G41570.1	ATWRKY24,WRKY24	WRKY DNA-binding protein 24
Glyma.07G178500	R2	AT2G03500.1	--	Homeodomain-like superfamily protein
Glyma.05G022200	R2	AT1G74310.1	ATHSP101,HOT1,HSP101	heat shock protein 101
Glyma.13G176200	R2	AT1G53540.1	--	HSP20-like chaperones superfamily protein
Glyma.18G231800	R2	AT4G00530.1	--	--
Glyma.17G179100	R2	--	--	--
Glyma.01G047200	R2	--	--	--
Glyma.10G213100	R2	AT5G03040.1	iqd2	IQ-domain 2
Glyma.08G129300	R2	AT5G44550.1	--	Uncharacterised protein family (UPF0497)
Glyma.12G072800	R2	AT5G52920.1	PKP-BETA1,PKP1,PKP2	plastidic pyruvate kinase beta subunit 1
Glyma.12G113100	R2	AT1G03700.1	--	Uncharacterised protein family (UPF0497)
Glyma.01G238600	R2	AT2G32120.1	HSP70T-2	heat-shock protein 70T-2
Glyma.18G224700	R2	--	--	--
Glyma.11G030000	R2	AT4G22730.1	--	Leucine-rich repeat protein kinase family protein
Glyma.20G064300	R2	AT3G54650.1	FBL17	RNI-like superfamily protein
Glyma.12G132000	R2	AT5G17680.1	--	disease resistance protein (TIR-NBS-LRR class), putative
Glyma.17G240100	R2	AT1G46768.1	RAP2.1	related to AP2 1
Glyma.07G063400	R2	--	--	--
Glyma.13G070900	R2	AT3G01420.1	ALPHA-DOX1,DIOX1,DOX1,PADOX-1	Peroxidase superfamily protein
Glyma.04G168700	R2	AT5G08650.1	--	Small GTP-binding protein
Glyma.02G164300	R2	AT5G04440.1	--	Protein of unknown function (DUF1997)
Glyma.04G055600	R2	AT5G21482.1	ATCKX5,CKX7	cytokinin oxidase 7
Glyma.06G102400	R2	AT1G22330.1	--	RNA-binding (RRM/RBD/RNP motifs) family protein
Glyma.04G057500	R2	AT2G26270.1	--	--
Glyma.12G171700	R2	AT3G50700.1	AtIDD2,IDD2	indeterminate(ID)-domain 2
Glyma.01G220500	R2	--	--	--
Glyma.20G042400	R2	AT3G07040.1	RPM1,RPS3	NB-ARC domain-containing disease resistance protein
Glyma.11G206100	R2	AT1G70520.1	CRK2	cysteine-rich RLK (RECEPTOR-like protein kinase) 2
Glyma.01G121000	R2	AT2G38250.1	--	Homeodomain-like superfamily protein
Glyma.13G296500	R2	AT4G03600.1	--	--
Glyma.19G254500	R2	AT4G01070.1	GT72B1,UGT72B1	UDP-Glycosyltransferase superfamily protein
Glyma.04G198700	R2	AT3G26935.1	--	DHHC-type zinc finger family protein
Glyma.13G129300	R2	AT4G28740.1	--	--
Glyma.06G325700	R2	--	--	--
Glyma.07G215700	R2	AT4G06744.1	--	Leucine-rich repeat (LRR) family protein
Glyma.09G120900	R2	AT1G70750.1	--	Protein of unknown function, DUF593
Glyma.19G232900	R2	AT3G05530.1	ATS6A.2,RPT5A	regulatory particle triple-A ATPase 5A
Glyma.13G193400	R2	--	--	--
Glyma.13G112800	R2	--	--	--
Glyma.06G081100	R2	AT5G25610.1	ATRD22,RD22	BURP domain-containing protein
Glyma.09G093900	R2	AT2G41040.1	--	S-adenosyl-L-methionine-dependent methyltransferases superfamily protein
Glyma.06G157800	R2	AT1G07400.1	--	HSP20-like chaperones superfamily protein
Glyma.08G212000	R2	AT1G52560.1	--	HSP20-like chaperones superfamily protein
Glyma.13G176000	R2	AT1G07400.1	--	HSP20-like chaperones superfamily protein
Glyma.15G077700	R2	AT2G20560.1	--	DNAJ heat shock family protein
Glyma.16G012000	R2	AT1G54050.1	--	HSP20-like chaperones superfamily protein
Glyma.17G224900	R2	AT5G12020.1	HSP17.6II	17.6 kDa class II heat shock protein
Glyma.08G068700	R2	AT1G07400.1	--	HSP20-like chaperones superfamily protein
Glyma.08G069000	R2	AT1G07400.1	--	HSP20-like chaperones superfamily protein
Glyma.15G045200	R2	AT2G28500.1	LBD11	LOB domain-containing protein 11
Glyma.10G153600	R2	--	--	--
Glyma.18G285100	R2	AT1G12060.1	ATBAG5,BAG5	BCL-2-associated athanogene 5
Glyma.07G061500	R2	AT2G46240.1	ATBAG6,BAG6	BCL-2-associated athanogene 6
Glyma.14G100000	R2	AT5G12020.1	HSP17.6II	17.6 kDa class II heat shock protein
Glyma.10G063400	R2	AT3G53120.1	VPS37-1	Modifier of rudimentary (Mod(r)) protein
Glyma.06G202200	R2	AT1G74310.1	ATHSP101,HOT1,HSP101	heat shock protein 101
Glyma.17G072400	R2	AT1G16030.1	Hsp70b	heat shock protein 70B
Glyma.11G242400	R2	AT2G46550.2	--	--
Glyma.11G231500	R2	AT3G11090.1	LBD21	LOB domain-containing protein 21
Glyma.18G284900	R2	AT1G12060.1	ATBAG5,BAG5	BCL-2-associated athanogene 5
Glyma.18G063200	R2	AT2G38170.3	ATCAX1,CAX1,RCI4	cation exchanger 1
Glyma.04G197400	R2	AT1G08510.1	FATB	fatty acyl-ACP thioesterases B
Glyma.06G060700	R2	AT5G10810.1	ATER,ER	enhancer of rudimentary protein, putative
Glyma.04G226300	R2	AT4G01575.1	--	serine protease inhibitor, Kazal-type family protein
Glyma.12G087400	R2	AT4G33790.1	CER4,FAR3,G7	Jojoba acyl CoA reductase-related male sterility protein
Glyma.06G053900	R2	AT4G33090.1	APM1,ATAPM1	aminopeptidase M1
Glyma.16G220700	R2	AT2G38600.1	--	HAD superfamily, subfamily IIIB acid phosphatase
Glyma.17G004600	R2	--	--	--
Glyma.13G281300	R2	AT4G27390.1	--	--
Glyma.13G320800	R2	AT5G22830.1	ATMGT10,GMN10,MGT10,MRS2-11	magnesium (Mg) transporter 10
Glyma.08G119500	R2	AT5G60490.1	FLA12	FASCICLIN-like arabinogalactan-protein 12
Glyma.09G144700	R2	AT1G06620.1	--	2-oxoglutarate (2OG) and Fe(II)-dependent oxygenase superfamily protein
Glyma.15G123700	R2	--	--	--
Glyma.07G081900	R2	AT2G45630.2	--	D-isomer specific 2-hydroxyacid dehydrogenase family protein
Glyma.06G167900	R2	AT5G50720.1	ATHVA22E,HVA22E	HVA22 homologue E
Glyma.07G101500	R2	--	--	--
Glyma.04G220900	R2	AT3G10940.1	--	dual specificity protein phosphatase (DsPTP1) family protein
Glyma.10G157400	R2	--	--	--
Glyma.15G002900	R2	AT1G80870.1	--	Protein kinase superfamily protein
Glyma.10G205800	R2	--	--	--
Glyma.12G132400	R2	AT5G17680.1	--	disease resistance protein (TIR-NBS-LRR class), putative
Glyma.07G152600	R2	AT2G35500.1	SKL2	shikimate kinase like 2
Glyma.12G077600	R2	--	--	--
Glyma.18G082100	R2	AT3G07040.1	RPM1,RPS3	NB-ARC domain-containing disease resistance protein
Glyma.16G218100	R2	AT3G17700.1	ATCNGC20,CNBT1,CNGC20	cyclic nucleotide-binding transporter 1
Glyma.13G130300	R2	AT4G10720.1	--	Ankyrin repeat family protein
Glyma.12G144100	R2	AT4G27290.1	--	S-locus lectin protein kinase family protein
Glyma.13G184500	R2	AT1G61215.1	BRD4	bromodomain 4
Glyma.15G086100	R2	AT5G03170.1	ATFLA11,FLA11	FASCICLIN-like arabinogalactan-protein 11
Glyma.09G237200	R2	AT5G50390.1	--	Pentatricopeptide repeat (PPR-like) superfamily protein
Glyma.14G056100	R2	AT2G40370.1	LAC5	laccase 5
Glyma.15G051200	R2	AT5G64530.1	ANAC104,XND1	xylem NAC domain 1
Glyma.08G319300	R2	AT3G07040.1	RPM1,RPS3	NB-ARC domain-containing disease resistance protein
Glyma.05G176900	R2	AT1G23850.1	--	--
Glyma.14G167900	R2	AT1G22040.1	--	Galactose oxidase/kelch repeat superfamily protein
Glyma.13G272400	R2	AT2G29110.1	ATGLR2.8,GLR2.8	glutamate receptor 2.8
Glyma.18G294400	R2	AT4G23130.2	CRK5,RLK6	cysteine-rich RLK (RECEPTOR-like protein kinase) 5
Glyma.11G045800	R2	AT4G37750.1	ANT,CKC,CKC1,DRG	Integrase-type DNA-binding superfamily protein
Glyma.05G011900	R2	AT2G26910.1	ATPDR4,PDR4	pleiotropic drug resistance 4
Glyma.18G094200	R2	AT3G07040.1	RPM1,RPS3	NB-ARC domain-containing disease resistance protein
Glyma.08G201700	R2	AT3G16330.1	--	--
Glyma.11G174800	R2	AT3G55950.1	ATCRR3,CCR3	CRINKLY4 related 3
Glyma.03G143100	R2	AT2G42200.1	SPL9	squamosa promoter binding protein-like 9
Glyma.01G046000	R2	AT2G46210.1	--	Fatty acid/sphingolipid desaturase
Glyma.06G061500	R2	--	--	--
Glyma.12G068900	R2	AT5G03170.1	ATFLA11,FLA11	FASCICLIN-like arabinogalactan-protein 11
Glyma.08G110100	R2	AT5G43490.1	--	--
Glyma.09G099500	R2	AT1G16310.1	--	Cation efflux family protein
Glyma.08G167300	R2	AT4G23180.1	CRK10,RLK4	cysteine-rich RLK (RECEPTOR-like protein kinase) 10
Glyma.10G271700	R2	AT1G70250.1	--	receptor serine/threonine kinase, putative
Glyma.13G184900	R2	AT3G14470.1	--	NB-ARC domain-containing disease resistance protein
Glyma.03G038800	R2	AT3G14460.1	--	LRR and NB-ARC domains-containing disease resistance protein
Glyma.10G273700	R2	AT1G25420.1	--	Regulator of Vps4 activity in the MVB pathway protein
Glyma.08G000700	R2	--	--	--
Glyma.18G101800	R2	AT4G21780.1	--	--
Glyma.07G200700	R2	AT1G07400.1	--	HSP20-like chaperones superfamily protein
Glyma.06G134900	R2	AT4G27670.1	HSP21	heat shock protein 21
Glyma.06G179200	R2	AT5G40390.1	SIP1	Raffinose synthase family protein
Glyma.07G191100	R2	AT4G21585.1	ENDO4	endonuclease 4
Glyma.09G048700	R2	AT4G37340.1	CYP81D3	cytochrome P450, family 81, subfamily D, polypeptide 3
Glyma.08G011900	R2	AT1G63220.1	--	Calcium-dependent lipid-binding (CaLB domain) family protein
Glyma.06G284400	R2	--	--	--
Glyma.17G035300	R2	AT5G49510.1	PFD3	prefoldin 3
Glyma.09G040300	R2	AT5G49220.1	--	Protein of unknown function (DUF789)
Glyma.20G126200	R2	AT1G22990.1	--	Heavy metal transport/detoxification superfamily protein
Glyma.08G318900	R2	AT4G27670.1	HSP21	heat shock protein 21
Glyma.10G108800	R2	AT4G11820.1	EMB2778,FKP1,HMGS,MVA1	hydroxymethylglutaryl-CoA synthase / HMG-CoA synthase / 3-hydroxy-3-methylglutaryl coenzyme A synthase
Glyma.13G322900	R2	AT5G57620.1	AtMYB36,MYB36	myb domain protein 36
Glyma.07G105800	R2	AT1G05600.1	--	Tetratricopeptide repeat (TPR)-like superfamily protein
Glyma.17G110400	R2	AT5G20260.1	--	Exostosin family protein
Glyma.13G068600	R2	ATCG00440.1	--	NADH:ubiquinone/plastoquinone oxidoreductase, chain 3 protein
Glyma.02G062600	R2	AT2G23540.1	--	GDSL-like Lipase/Acylhydrolase superfamily protein
Glyma.06G209200	R2	AT1G18550.1	--	ATP binding microtubule motor family protein
Glyma.12G098000	R2	--	--	--
Glyma.19G115000	R2	AT2G01950.1	BRL2,VH1	BRI1-like 2
Glyma.04G030200	R2	AT1G19630.1	CYP722A1	cytochrome P450, family 722, subfamily A, polypeptide 1
Glyma.11G067200	R2	AT2G18470.1	PERK4	roline-rich extensin-like receptor kinase 4
Glyma.08G274500	R2	AT2G42850.1	CYP718	cytochrome P450, family 718
Glyma.09G178300	R2	AT3G22470.1	--	Pentatricopeptide repeat (PPR) superfamily protein
Glyma.11G226700	R2	AT2G39920.1	--	HAD superfamily, subfamily IIIB acid phosphatase
Glyma.03G170300	R2	AT2G20180.2	PIF1,PIL5	phytochrome interacting factor 3-like 5
Glyma.20G078900	R2	AT2G33205.1	--	Serinc-domain containing serine and sphingolipid biosynthesis protein
Glyma.06G176100	R2	AT3G48310.1	CYP71A22	cytochrome P450, family 71, subfamily A, polypeptide 22
Glyma.06G050500	R2	AT5G11740.1	AGP15,ATAGP15	arabinogalactan protein 15
Glyma.17G124000	R2	--	--	--
Glyma.02G288600	R2	AT1G07650.1	--	Leucine-rich repeat transmembrane protein kinase
Glyma.06G104800	R2	AT5G65140.1	--	Haloacid dehalogenase-like hydrolase (HAD) superfamily protein
Glyma.17G243100	R2	AT1G47380.1	--	Protein phosphatase 2C family protein
Glyma.11G083800	R2	AT1G20560.1	AAE1	acyl activating enzyme 1
Glyma.12G189100	R2	AT3G18970.1	MEF20	mitochondrial editing factor 20
Glyma.18G040700	R2	AT5G16600.1	AtMYB43,MYB43	myb domain protein 43
Glyma.03G043600	R2	AT3G14470.1	--	NB-ARC domain-containing disease resistance protein
Glyma.08G175100	R2	AT1G78380.1	ATGSTU19,GST8,GSTU19	glutathione S-transferase TAU 19
Glyma.04G154400	R2	--	--	--
Glyma.11G196500	R2	--	--	--
Glyma.18G281700	R2	AT1G09730.1	--	Cysteine proteinases superfamily protein
Glyma.08G052800	R2	AT1G18170.1	--	FKBP-like peptidyl-prolyl cis-trans isomerase family protein
Glyma.05G242500	R2	AT1G17980.1	PAPS1	poly(A) polymerase 1
Glyma.20G101500	R2	AT5G46610.1	--	Aluminium activated malate transporter family protein
Glyma.04G223300	R2	AT3G56400.1	ATWRKY70,WRKY70	WRKY DNA-binding protein 70
Glyma.09G161800	R2	--	--	--
Glyma.05G151000	R2	AT1G32960.1	ATSBT3.3,SBT3.3	Subtilase family protein
Glyma.12G109800	R2	AT5G54160.1	ATOMT1,OMT1	O-methyltransferase 1
Glyma.08G317700	R2	AT3G07040.1	RPM1,RPS3	NB-ARC domain-containing disease resistance protein
Glyma.14G212100	R2	AT1G66150.1	TMK1	transmembrane kinase 1
Glyma.11G095600	R2	AT1G50460.1	ATHKL1,HKL1	hexokinase-like 1
Glyma.08G119400	R2	AT5G60490.1	FLA12	FASCICLIN-like arabinogalactan-protein 12
Glyma.07G020700	R2	AT1G51550.1	--	Kelch repeat-containing F-box family protein
Glyma.05G152400	R2	AT5G43490.1	--	--
Glyma.09G126000	R2	--	--	--
Glyma.02G242800	R2	AT1G66150.1	TMK1	transmembrane kinase 1
Glyma.06G177300	R2	--	--	--
Glyma.17G100800	R2	AT1G74460.1	--	GDSL-like Lipase/Acylhydrolase superfamily protein
Glyma.18G275000	R2	AT3G46790.1	CRR2	Tetratricopeptide repeat (TPR)-like superfamily protein
Glyma.02G242700	R2	AT1G66150.1	TMK1	transmembrane kinase 1
Glyma.12G177700	R2	AT5G57620.1	AtMYB36,MYB36	myb domain protein 36
Glyma.04G022500	R2	AT1G20160.1	ATSBT5.2	Subtilisin-like serine endopeptidase family protein
Glyma.05G021800	R2	AT5G07990.1	CYP75B1,D501,TT7	Cytochrome P450 superfamily protein
Glyma.04G038900	R2	AT1G07700.1	--	Thioredoxin superfamily protein
Glyma.02G076700	R2	--	--	--
Glyma.15G174700	R2	AT4G25440.1	ZFWD1	zinc finger WD40 repeat protein 1
Glyma.18G134300	R2	--	--	--
Glyma.03G194500	R2	AT1G26820.1	RNS3	ribonuclease 3
Glyma.09G271500	R2	AT3G08600.1	--	Protein of unknown function (DUF1191)
Glyma.12G117800	R2	AT2G20562.1	--	--
Glyma.10G072200	R2	AT5G03905.1	--	Iron-sulphur cluster biosynthesis family protein
Glyma.16G206200	R2	AT4G10250.1	ATHSP22.0	HSP20-like chaperones superfamily protein
Glyma.12G082500	R2	--	--	--
Glyma.07G081700	R2	AT5G51810.1	AT2353,ATGA20OX2,GA20OX2	gibberellin 20 oxidase 2
Glyma.09G175400	R2	AT1G09900.1	--	Pentatricopeptide repeat (PPR-like) superfamily protein
Glyma.18G002600	R2	AT4G13990.1	--	Exostosin family protein
Glyma.13G236900	R2	--	--	--
Glyma.16G137200	R2	AT5G17680.1	--	disease resistance protein (TIR-NBS-LRR class), putative
Glyma.08G135400	R2	AT2G22290.1	ATRAB-H1D,ATRAB6,ATRABH1D,RAB-H1D,RABH1d	RAB GTPase homolog H1D
Glyma.05G024900	R2	AT5G61370.1	--	Pentatricopeptide repeat (PPR) superfamily protein
Glyma.03G242200	R2	AT1G08860.1	BON3	Calcium-dependent phospholipid-binding Copine family protein
Glyma.19G045800	R2	AT5G38510.1	--	Rhomboid-related intramembrane serine protease family protein
Glyma.13G239600	R2	AT5G59200.1	OTP80	Tetratricopeptide repeat (TPR)-like superfamily protein
Glyma.12G141100	R2	AT5G54520.1	--	Transducin/WD40 repeat-like superfamily protein
Glyma.06G049200	R2	AT4G37750.1	ANT,CKC,CKC1,DRG	Integrase-type DNA-binding superfamily protein
Glyma.12G098100	R2	--	--	--
Glyma.10G218700	R2	AT1G34220.2	--	Regulator of Vps4 activity in the MVB pathway protein
Glyma.15G064100	R2	AT1G61667.1	--	Protein of unknown function, DUF538
Glyma.07G222600	R2	AT2G01050.1	--	zinc ion binding;nucleic acid binding
Glyma.06G275000	R2	AT1G72860.1	--	Disease resistance protein (TIR-NBS-LRR class) family
Glyma.16G105700	R2	--	--	--
Glyma.19G117500	R2	--	--	--
Glyma.15G147400	R2	AT5G27690.1	--	Heavy metal transport/detoxification superfamily protein
Glyma.15G033600	R2	AT3G57670.1	NTT,WIP2	C2H2-type zinc finger family protein
Glyma.11G000600	R2	AT3G19320.1	--	Leucine-rich repeat (LRR) family protein
Glyma.20G041300	R2	AT3G07040.1	RPM1,RPS3	NB-ARC domain-containing disease resistance protein
Glyma.04G032200	R2	--	--	--
Glyma.06G264200	R2	AT3G44670.1	--	Disease resistance protein (TIR-NBS-LRR class) family
Glyma.18G281400	R2	AT5G61890.1	--	Integrase-type DNA-binding superfamily protein
Glyma.16G006400	R2	AT5G41540.1	--	Disease resistance protein (TIR-NBS-LRR class) family
Glyma.08G082400	R2	AT4G18170.1	ATWRKY28,WRKY28	WRKY DNA-binding protein 28
Glyma.06G301200	R2	AT3G09280.1	--	--
Glyma.06G264100	R2	AT3G25510.1	--	disease resistance protein (TIR-NBS-LRR class), putative
Glyma.20G068600	R2	--	--	--
Glyma.06G117000	R2	--	--	--
Glyma.10G190300	R2	AT1G04500.1	--	CCT motif family protein
Glyma.12G051300	R2	AT4G38180.1	FRS5	FAR1-related sequence 5
Glyma.11G206300	R2	AT1G70520.1	CRK2	cysteine-rich RLK (RECEPTOR-like protein kinase) 2
Glyma.06G066600	R2	AT5G11100.1	ATSYTD,NTMC2T2.2,NTMC2TYPE2.2,SYT4,SYTD	Calcium-dependent lipid-binding (CaLB domain) family protein
Glyma.10G124500	R2	AT3G24210.1	--	Ankyrin repeat family protein
Glyma.11G126700	R2	AT4G15090.1	FAR1	FRS (FAR1 Related Sequences) transcription factor family
Glyma.03G149800	R2	AT1G03350.1	--	BSD domain-containing protein
Glyma.10G231500	R2	AT5G24010.1	--	Protein kinase superfamily protein
Glyma.13G218100	R2	--	--	--
Glyma.15G232800	R2	AT3G14460.1	--	LRR and NB-ARC domains-containing disease resistance protein
Glyma.05G006900	R2	AT3G14470.1	--	NB-ARC domain-containing disease resistance protein
Glyma.03G034800	R2	AT3G14470.1	--	NB-ARC domain-containing disease resistance protein
Glyma.04G032000	R2	AT5G42760.1	--	Leucine carboxyl methyltransferase
Glyma.13G246300	R2	--	--	--
Glyma.08G303400	R2	AT2G30820.1	--	--
Glyma.20G048800	R2	AT5G17680.1	--	disease resistance protein (TIR-NBS-LRR class), putative
Glyma.06G017600	R2	AT1G76360.1	--	Protein kinase superfamily protein
Glyma.20G037600	R2	AT5G12300.1	--	Calcium-dependent lipid-binding (CaLB domain) family protein
Glyma.03G047000	R2	AT3G14460.1	--	LRR and NB-ARC domains-containing disease resistance protein
Glyma.03G026400	R2	AT1G71820.1	SEC6	SEC6
Glyma.17G234000	R2	AT4G33800.1	--	--
Glyma.06G265000	R2	AT1G69550.1	--	disease resistance protein (TIR-NBS-LRR class)
Glyma.08G315000	R2	AT4G38640.1	--	Plasma-membrane choline transporter family protein
Glyma.08G026900	R2	AT5G36110.1	CYP716A1	cytochrome P450, family 716, subfamily A, polypeptide 1
Glyma.11G195000	R2	--	--	--
Glyma.07G200300	R2	AT1G07400.1	--	HSP20-like chaperones superfamily protein
Glyma.11G246600	R2	AT4G27670.1	HSP21	heat shock protein 21
Glyma.04G229800	R2	AT4G27670.1	HSP21	heat shock protein 21
Glyma.10G176400	R2	AT4G10250.1	ATHSP22.0	HSP20-like chaperones superfamily protein
Glyma.02G038900	R2	--	--	--
Glyma.01G068300	R2	--	--	--
Glyma.07G043600	R2	AT1G54050.1	--	HSP20-like chaperones superfamily protein
Glyma.10G157500	R2	AT3G05140.1	RBK2	ROP binding protein kinases 2
Glyma.09G113900	R2	--	--	--
Glyma.11G064100	R2	AT4G36790.1	--	Major facilitator superfamily protein
Glyma.01G213700	R2	AT1G62960.1	ACS10	ACC synthase 10
Glyma.04G079700	R2	AT5G25620.1	YUC6	Flavin-binding monooxygenase family protein
Glyma.14G099900	R2	AT5G12020.1	HSP17.6II	17.6 kDa class II heat shock protein
Glyma.07G200000	R2	AT1G07400.1	--	HSP20-like chaperones superfamily protein
Glyma.01G077000	R2	AT1G65680.1	ATEXPB2,ATHEXP BETA 1.4,EXPB2	expansin B2
Glyma.16G152000	R2	--	--	--
Glyma.06G295600	R2	--	--	--
Glyma.13G353100	R2	AT3G16370.1	--	GDSL-like Lipase/Acylhydrolase superfamily protein
Glyma.13G190400	R2	AT3G14460.1	--	LRR and NB-ARC domains-containing disease resistance protein
Glyma.16G128500	R2	AT4G36050.2	--	endonuclease/exonuclease/phosphatase family protein
Glyma.02G285700	R2	AT4G18160.1	ATKCO6,ATTPK3,KCO6,TPK3	Ca2+ activated outward rectifying K+ channel 6
Glyma.13G220500	R2	AT5G62100.2	ATBAG2,BAG2	BCL-2-associated athanogene 2
Glyma.13G297100	R2	AT4G03550.1	ATGSL05,ATGSL5,GSL05,GSL5,PMR4	glucan synthase-like 5
Glyma.13G304400	R2	AT4G03210.1	XTH9	xyloglucan endotransglucosylase/hydrolase 9
Glyma.10G144900	R2	AT1G02460.1	--	Pectin lyase-like superfamily protein
Glyma.13G239000	R2	AT1G17420.1	LOX3	lipoxygenase 3
Glyma.11G194100	R2	AT5G57620.1	AtMYB36,MYB36	myb domain protein 36
Glyma.10G179200	R2	AT2G17230.1	EXL5	EXORDIUM like 5
Glyma.11G204300	R2	AT2G01918.1	PQL3	PsbQ-like 3
Glyma.20G156100	R2	AT4G38180.1	FRS5	FAR1-related sequence 5
Glyma.06G149300	R2	--	--	--
Glyma.16G019500	R2	AT2G46780.1	--	RNA-binding (RRM/RBD/RNP motifs) family protein
Glyma.20G112400	R2	AT5G04820.1	ATOFP13,OFP13	ovate family protein 13
Glyma.03G001000	R2	AT3G08600.1	--	Protein of unknown function (DUF1191)
Glyma.09G099600	R2	--	--	--
Glyma.13G106500	R2	AT2G19410.1	--	U-box domain-containing protein kinase family protein
Glyma.15G244900	R2	--	--	--
Glyma.07G197600	R2	AT5G23240.1	--	DNAJ heat shock N-terminal domain-containing protein
Glyma.07G083800	R2	--	--	--
Glyma.14G048600	R2	AT5G17680.1	--	disease resistance protein (TIR-NBS-LRR class), putative
Glyma.09G091800	R2	AT2G12462.1	--	--
Glyma.02G145700	R2	AT3G22640.1	PAP85	cupin family protein
Glyma.11G015200	R2	AT1G33770.1	--	Protein kinase superfamily protein
Glyma.02G244800	R2	--	--	--
Glyma.06G263900	R2	AT5G17680.1	--	disease resistance protein (TIR-NBS-LRR class), putative
Glyma.14G111600	R2	AT5G25190.1	--	Integrase-type DNA-binding superfamily protein
Glyma.20G223800	R2	AT5G56750.1	NDL1	N-MYC downregulated-like 1
Glyma.13G070300	R2	AT3G28180.1	ATCSLC04,ATCSLC4,CSLC04,CSLC4	Cellulose-synthase-like C4
Glyma.06G256000	R2	AT5G17680.1	--	disease resistance protein (TIR-NBS-LRR class), putative
Glyma.12G176200	R2	--	--	--
Glyma.06G041300	R2	AT5G42830.1	--	HXXXD-type acyl-transferase family protein
Glyma.18G279900	R2	AT5G15900.1	TBL19	TRICHOME BIREFRINGENCE-LIKE 19
Glyma.13G193300	R2	AT3G14470.1	--	NB-ARC domain-containing disease resistance protein
Glyma.13G094900	R2	AT5G57560.1	TCH4,XTH22	Xyloglucan endotransglucosylase/hydrolase family protein
Glyma.17G164700	R2	AT3G50030.1	--	ARM-repeat/Tetratricopeptide repeat (TPR)-like protein
Glyma.14G028600	R2	AT2G42940.1	--	Predicted AT-hook DNA-binding family protein
Glyma.18G281500	R2	AT1G09730.1	--	Cysteine proteinases superfamily protein
Glyma.15G042600	R2	AT1G07710.1	--	Ankyrin repeat family protein
Glyma.20G162300	R2	AT5G24010.1	--	Protein kinase superfamily protein
Glyma.13G132000	R2	AT3G53670.1	--	--
Glyma.03G172000	R2	AT2G37530.1	--	--
Glyma.18G088700	R2	AT3G07040.1	RPM1,RPS3	NB-ARC domain-containing disease resistance protein
Glyma.19G179600	R3	AT3G25940.1	--	TFIIB zinc-binding protein
Glyma.06G302900	R3	AT4G10265.1	--	Wound-responsive family protein
Glyma.04G197100	R3	AT5G50670.1	--	Squamosa promoter-binding protein-like (SBP domain) transcription factor family protein
Glyma.14G149400	R3	--	--	--
Glyma.01G205300	R3	AT5G47180.1	--	Plant VAMP (vesicle-associated membrane protein) family protein
Glyma.18G301300	R3	--	--	--
Glyma.12G199800	R3	AT1G03940.1	--	HXXXD-type acyl-transferase family protein
Glyma.17G142400	R3	AT5G47470.1	--	Nodulin MtN21 /EamA-like transporter family protein
Glyma.13G063200	R3	AT3G28910.1	ATMYB30,MYB30	myb domain protein 30
Glyma.18G120200	R3	AT5G24090.1	ATCHIA,CHIA	chitinase A
Glyma.02G012500	R3	AT3G62410.1	CP12,CP12-2	CP12 domain-containing protein 2
Glyma.10G169900	R3	AT1G22120.1	--	--
Glyma.10G034100	R3	AT4G19540.1	INDL	IND1(iron-sulfur protein required for NADH dehydrogenase)-like
Glyma.20G209200	R3	AT2G31160.1	LSH3	Protein of unknown function (DUF640)
Glyma.01G035800	R3	AT3G14470.1	--	NB-ARC domain-containing disease resistance protein
Glyma.09G247000	R3	AT4G37850.1	--	basic helix-loop-helix (bHLH) DNA-binding superfamily protein
Glyma.08G032800	R3	AT5G56550.1	ATOXS3,OXS3	oxidative stress 3
Glyma.11G052300	R3	AT5G67265.1	--	--
Glyma.01G014200	R3	AT1G32200.1	ACT1,ATS1	phospholipid/glycerol acyltransferase family protein
Glyma.02G145300	R3	AT1G03090.2	MCCA	methylcrotonyl-CoA carboxylase alpha chain, mitochondrial / 3-methylcrotonyl-CoA carboxylase 1 (MCCA)
Glyma.09G210400	R3	AT3G07040.1	RPM1,RPS3	NB-ARC domain-containing disease resistance protein
Glyma.14G214100	R3	AT5G37690.1	--	SGNH hydrolase-type esterase superfamily protein
Glyma.01G221200	R3	AT4G23470.1	--	PLAC8 family protein
Glyma.08G009300	R3	AT2G21240.1	ATBPC4,BBR,BPC4	basic pentacysteine 4
Glyma.06G008600	R3	--	--	--
Glyma.04G057800	R3	AT2G26250.1	FDH,KCS10	3-ketoacyl-CoA synthase 10
Glyma.18G284300	R3	AT1G27980.1	ATDPL1,DPL1	dihydrosphingosine phosphate lyase
Glyma.03G212400	R3	AT5G27690.1	--	Heavy metal transport/detoxification superfamily protein
Glyma.18G108700	R3	AT5G50890.1	--	alpha/beta-Hydrolases superfamily protein
Glyma.02G207200	R3	AT1G27900.1	--	RNA helicase family protein
Glyma.06G115200	R3	AT1G21760.1	ATFBP7,FBP7	F-box protein 7
Glyma.08G330600	R3	AT1G55850.1	ATCSLE1,CSLE1	cellulose synthase like E1
Glyma.16G204200	R3	AT3G42170.1	--	BED zinc finger ;hAT family dimerisation domain
Glyma.20G062300	R3	AT4G16420.1	ADA2B,PRZ1	homolog of yeast ADA2 2B
Glyma.06G013300	R3	AT1G49310.1	--	--
Glyma.18G260200	R3	AT3G28970.1	AAR3	Domain of unknown function (DUF298)
Glyma.05G017100	R3	AT2G32190.1	--	--
Glyma.15G268200	R3	AT2G31945.1	--	--
Glyma.18G262800	R3	AT5G19790.1	RAP2.11	related to AP2 11
Glyma.16G072000	R3	AT1G52800.1	--	2-oxoglutarate (2OG) and Fe(II)-dependent oxygenase superfamily protein
Glyma.15G057600	R3	--	--	--
Glyma.10G197100	R3	AT2G18400.1	--	ribosomal protein L6 family protein
Glyma.13G205200	R3	AT4G21920.1	--	--
Glyma.17G037300	R3	AT1G47990.1	ATGA2OX4,GA2OX4	gibberellin 2-oxidase 4
Glyma.18G026500	R3	AT5G05600.1	--	2-oxoglutarate (2OG) and Fe(II)-dependent oxygenase superfamily protein
Glyma.17G041600	R3	AT1G48300.1	--	--
Glyma.06G286400	R3	AT1G17110.2	UBP15	ubiquitin-specific protease 15
Glyma.07G006800	R3	AT3G22400.1	LOX5	PLAT/LH2 domain-containing lipoxygenase family protein
Glyma.04G148000	R3	AT5G48910.1	LPA66	Pentatricopeptide repeat (PPR) superfamily protein
Glyma.07G064800	R3	AT4G01270.1	--	RING/U-box superfamily protein
Glyma.15G201800	R3	AT2G15580.1	--	RING/U-box superfamily protein
Glyma.01G188700	R3	AT2G42240.1	--	RNA-binding (RRM/RBD/RNP motifs) family protein
Glyma.04G195300	R3	AT3G48530.1	KING1	SNF1-related protein kinase regulatory subunit gamma 1
Glyma.02G244500	R3	AT5G37680.1	ARLA1A,ATARLA1A	ADP-ribosylation factor-like A1A
Glyma.13G297400	R3	AT4G28290.1	--	--
Glyma.20G050900	R3	AT5G21140.1	emb1379	embryo defective 1379
Glyma.14G099000	R3	AT5G21482.1	ATCKX5,CKX7	cytokinin oxidase 7
Glyma.04G052800	R3	AT5G11970.1	--	Protein of unknown function (DUF3511)
Glyma.06G086200	R3	AT4G32900.2	--	Peptidyl-tRNA hydrolase II (PTH2) family protein
Glyma.07G118600	R3	AT3G10950.1	--	Zinc-binding ribosomal protein family protein
Glyma.01G214300	R3	AT4G22890.5	PGR5-LIKE A	PGR5-LIKE A
Glyma.16G102000	R3	AT5G56200.1	--	C2H2 type zinc finger transcription factor family
Glyma.09G224400	R3	--	--	--
Glyma.08G047400	R3	AT1G67970.1	AT-HSFA8,HSFA8	heat shock transcription factor A8
Glyma.15G156700	R3	AT5G44730.1	--	Haloacid dehalogenase-like hydrolase (HAD) superfamily protein
Glyma.07G004600	R3	AT3G24550.1	ATPERK1,PERK1	proline extensin-like receptor kinase 1
Glyma.03G005800	R3	AT1G33110.1	--	MATE efflux family protein
Glyma.19G259800	R3	AT5G24510.1	--	60S acidic ribosomal protein family
Glyma.11G225600	R3	AT3G55700.1	--	UDP-Glycosyltransferase superfamily protein
Glyma.04G215300	R3	AT1G49170.1	--	Protein of unknown function (DUF167)
Glyma.06G179100	R3	AT1G64310.1	--	Tetratricopeptide repeat (TPR)-like superfamily protein
Glyma.14G069900	R3	AT4G16850.1	--	--
Glyma.10G177500	R3	--	--	--
Glyma.03G163000	R3	AT2G31190.1	RUS2,WXR1	Protein of unknown function, DUF647
Glyma.16G170000	R3	--	--	--
Glyma.06G081500	R3	AT5G11480.1	--	P-loop containing nucleoside triphosphate hydrolases superfamily protein
Glyma.18G208100	R3	AT5G01700.2	--	Protein phosphatase 2C family protein
Glyma.11G033500	R3	AT4G16650.1	--	O-fucosyltransferase family protein
Glyma.15G256000	R3	AT2G32210.1	--	--
Glyma.09G174400	R3	AT3G17910.1	SURF1	Surfeit locus 1 cytochrome c oxidase biogenesis protein
Glyma.11G147900	R3	AT2G28470.1	BGAL8	beta-galactosidase 8
Glyma.15G034900	R3	AT5G59050.1	--	--
Glyma.14G045400	R3	AT2G27140.1	--	HSP20-like chaperones superfamily protein
Glyma.13G185000	R3	AT1G61240.1	--	Protein of unknown function (DUF707)
Glyma.10G033300	R3	--	--	--
Glyma.17G119000	R3	--	--	--
Glyma.19G145400	R3	AT3G57880.1	--	Calcium-dependent lipid-binding (CaLB domain) plant phosphoribosyltransferase family protein
Glyma.05G240600	R3	AT2G01770.1	ATVIT1,VIT1	vacuolar iron transporter 1
Glyma.01G047400	R3	AT5G22260.1	MS1	RING/FYVE/PHD zinc finger superfamily protein
Glyma.10G210700	R3	AT5G17530.3	--	phosphoglucosamine mutase family protein
Glyma.09G148900	R3	AT5G51830.1	--	pfkB-like carbohydrate kinase family protein
Glyma.20G157600	R3	AT4G25540.1	ATMSH3,MSH3	homolog of DNA mismatch repair protein MSH3
Glyma.09G121700	R3	AT1G70740.1	--	Protein kinase superfamily protein
Glyma.18G108300	R3	AT4G26900.1	AT-HF,HISN4	HIS HF
Glyma.12G198700	R3	AT5G62990.1	emb1692	Ubiquitin carboxyl-terminal hydrolase family protein
Glyma.05G138800	R3	AT1G14730.1	--	Cytochrome b561/ferric reductase transmembrane protein family
Glyma.09G205100	R3	AT1G32690.1	--	--
Glyma.11G180900	R3	AT5G22300.1	AtNIT4,NIT4	nitrilase 4
Glyma.05G209100	R3	AT5G52430.1	--	hydroxyproline-rich glycoprotein family protein
Glyma.18G037900	R3	AT3G12560.1	ATTBP2,TRFL9	TRF-like 9
Glyma.20G135500	R3	AT4G33800.1	--	--
Glyma.13G045800	R3	AT3G02560.1	--	Ribosomal protein S7e family protein
Glyma.02G221300	R3	AT5G54090.1	--	DNA mismatch repair protein MutS, type 2
Glyma.10G194200	R3	AT5G07580.1	--	Integrase-type DNA-binding superfamily protein
Glyma.15G000400	R3	AT1G78995.1	--	--
Glyma.11G216300	R3	AT1G14900.1	HMGA	high mobility group A
Glyma.02G025000	R3	AT5G62620.1	--	Galactosyltransferase family protein
Glyma.01G234000	R3	AT4G17900.1	--	PLATZ transcription factor family protein
Glyma.02G255200	R3	AT2G29670.1	--	Tetratricopeptide repeat (TPR)-like superfamily protein
Glyma.07G092000	R3	AT3G18400.1	anac058,NAC058	NAC domain containing protein 58
Glyma.01G069500	R3	AT1G26230.1	--	TCP-1/cpn60 chaperonin family protein
Glyma.07G200400	R3	AT5G64680.1	--	--
Glyma.17G008000	R3	AT5G47530.1	--	Auxin-responsive family protein
Glyma.11G197500	R3	AT1G72520.1	--	PLAT/LH2 domain-containing lipoxygenase family protein
Glyma.20G079300	R3	AT3G23990.1	HSP60,HSP60-3B	heat shock protein 60
Glyma.01G237100	R3	AT4G14820.1	--	Pentatricopeptide repeat (PPR) superfamily protein
Glyma.10G273300	R3	AT1G68450.1	--	VQ motif-containing protein
Glyma.10G224900	R3	AT1G25280.1	AtTLP10,TLP10	tubby like protein 10
Glyma.08G059400	R3	AT3G23750.1	--	Leucine-rich repeat protein kinase family protein
Glyma.08G234200	R3	AT1G79380.1	--	Ca(2)-dependent phospholipid-binding protein (Copine) family
Glyma.10G161100	R3	AT1G17530.1	ATTIM23-1,TIM23-1	translocase of inner mitochondrial membrane 23
Glyma.06G042900	R3	AT4G34160.1	CYCD3,CYCD3;1	CYCLIN D3;1
Glyma.11G117700	R3	AT2G21710.1	EMB2219	Mitochondrial transcription termination factor family protein
Glyma.13G214600	R3	AT4G25050.1	ACP4	acyl carrier protein 4
Glyma.01G190300	R3	AT4G37300.1	MEE59	maternal effect embryo arrest 59
Glyma.20G024400	R3	AT4G26370.1	--	antitermination NusB domain-containing protein
Glyma.13G305800	R3	AT3G22060.1	--	Receptor-like protein kinase-related family protein
Glyma.20G200500	R3	AT1G14920.1	GAI,RGA2	GRAS family transcription factor family protein
Glyma.02G233800	R3	AT5G05340.1	--	Peroxidase superfamily protein
Glyma.11G046200	R3	AT5G65890.1	ACR1	ACT domain repeat 1
Glyma.19G166400	R3	AT5G44070.1	ARA8,ATPCS1,CAD1,PCS1	phytochelatin synthase 1 (PCS1)
Glyma.01G161400	R3	AT4G35760.1	--	NAD(P)H dehydrogenase (quinone)s
Glyma.06G111500	R3	AT4G08280.1	--	Thioredoxin superfamily protein
Glyma.08G033400	R3	AT4G29120.1	--	6-phosphogluconate dehydrogenase family protein
Glyma.11G227300	R3	AT2G39940.1	COI1	RNI-like superfamily protein
Glyma.13G355100	R3	AT1G52140.1	--	--
Glyma.01G192600	R3	AT3G49940.1	LBD38	LOB domain-containing protein 38
Glyma.09G031800	R3	AT5G30510.1	ARRPS1,RPS1	ribosomal protein S1
Glyma.01G195600	R3	AT1G10150.1	--	Carbohydrate-binding protein
Glyma.20G064500	R3	AT4G39720.1	--	VQ motif-containing protein
Glyma.08G178000	R3	AT5G64260.1	EXL2	EXORDIUM like 2
Glyma.02G113900	R3	AT2G03430.1	--	Ankyrin repeat family protein
Glyma.05G001100	R3	ATCG00810.1	--	ribosomal protein L22
Glyma.08G005500	R3	AT5G23610.1	--	--
Glyma.03G165500	R3	AT1G04010.1	ATPSAT1,PSAT1	phospholipid sterol acyl transferase 1
Glyma.10G167400	R3	AT3G04300.1	--	RmlC-like cupins superfamily protein
Glyma.18G281300	R3	AT2G38130.1	ATMAK3	Acyl-CoA N-acyltransferases (NAT) superfamily protein
Glyma.12G188300	R3	AT2G03070.1	MED8	mediator subunit 8
Glyma.11G125600	R3	AT2G46200.1	--	--
Glyma.16G177300	R3	AT4G21190.1	emb1417	Pentatricopeptide repeat (PPR) superfamily protein
Glyma.07G012800	R3	AT4G29410.1	--	Ribosomal L28e protein family
Glyma.20G114400	R3	AT1G68585.1	--	--
Glyma.05G204800	R3	AT4G11650.1	ATOSM34,OSM34	osmotin 34
Glyma.03G201300	R3	AT2G35980.1	ATNHL10,NHL10,YLS9	Late embryogenesis abundant (LEA) hydroxyproline-rich glycoprotein family
Glyma.13G142400	R3	AT5G03380.1	--	Heavy metal transport/detoxification superfamily protein
Glyma.11G006100	R3	AT1G05430.1	--	--
Glyma.20G021600	R3	AT1G76430.1	PHT1;9	phosphate transporter 1;9
Glyma.05G137900	R3	AT4G33170.1	--	Tetratricopeptide repeat (TPR)-like superfamily protein
Glyma.19G011700	R3	AT3G01420.1	ALPHA-DOX1,DIOX1,DOX1,PADOX-1	Peroxidase superfamily protein
Glyma.11G157200	R3	AT5G42380.1	CML37,CML39	calmodulin like 37
Glyma.20G237000	R3	AT3G05560.1	--	Ribosomal L22e protein family
Glyma.18G273900	R3	AT5G38900.1	--	Thioredoxin superfamily protein
Glyma.09G202500	R3	AT4G37920.1	--	--
Glyma.01G205900	R3	AT4G16820.1	PLA-I{beta]2	alpha/beta-Hydrolases superfamily protein
Glyma.16G014700	R3	AT1G72310.1	ATL3	RING/U-box superfamily protein
Glyma.04G243100	R3	AT2G47620.1	ATSWI3A,CHB1,SWI3A	SWITCH/sucrose nonfermenting 3A
Glyma.15G023700	R3	AT1G55140.1	--	Ribonuclease III family protein
Glyma.14G030000	R3	AT3G59080.1	--	Eukaryotic aspartyl protease family protein
Glyma.09G086800	R3	AT2G38960.1	AERO2,ERO2	endoplasmic reticulum oxidoreductins 2
Glyma.01G212000	R3	AT4G12130.1	--	Glycine cleavage T-protein family
Glyma.08G016600	R3	AT4G23470.1	--	PLAC8 family protein
Glyma.18G216400	R3	AT4G23660.1	AtPPT1,PPT1	polyprenyltransferase 1
Glyma.04G130100	R3	AT5G04890.1	RTM2	HSP20-like chaperones superfamily protein
Glyma.09G229100	R3	AT2G28305.1	ATLOG1,LOG1	Putative lysine decarboxylase family protein
Glyma.11G086300	R3	AT4G35520.1	ATMLH3,MLH3	MUTL protein homolog 3
Glyma.18G004900	R3	AT1G27290.1	--	--
Glyma.02G100300	R3	AT1G66910.1	--	Protein kinase superfamily protein
Glyma.17G015200	R3	AT1G61850.2	--	phospholipases;galactolipases
Glyma.17G245800	R3	AT1G47310.1	--	--
Glyma.17G215200	R3	AT5G53430.1	ATX5,SDG29,SET29	SET domain group 29
Glyma.08G072800	R3	AT5G64180.1	--	--
Glyma.12G084700	R3	AT5G03740.1	HD2C,HDT3	histone deacetylase 2C
Glyma.19G040900	R3	AT5G15860.1	ATPCME,PCME	prenylcysteine methylesterase
Glyma.01G211300	R3	AT1G62770.1	--	Plant invertase/pectin methylesterase inhibitor superfamily protein
Glyma.08G103200	R3	AT1G67490.1	GCS1,KNF	glucosidase 1
Glyma.04G237200	R3	AT3G52210.3	--	S-adenosyl-L-methionine-dependent methyltransferases superfamily protein
Glyma.09G254800	R3	AT4G01250.1	AtWRKY22,WRKY22	WRKY family transcription factor
Glyma.04G066600	R3	AT3G11760.1	--	--
Glyma.06G164800	R3	AT4G25630.1	ATFIB2,FIB2	fibrillarin 2
Glyma.18G245400	R3	--	--	--
Glyma.13G092300	R3	AT4G16850.1	--	--
Glyma.09G206000	R3	AT4G17790.1	--	SNARE associated Golgi protein family
Glyma.14G216700	R3	AT5G42480.1	ARC6	Chaperone DnaJ-domain superfamily protein
Glyma.11G132800	R3	--	--	--
Glyma.02G090200	R3	AT1G60640.1	--	--
Glyma.17G206000	R3	AT5G66055.1	AKRP,EMB16,EMB2036	ankyrin repeat protein
Glyma.19G221700	R3	AT4G04450.1	AtWRKY42,WRKY42	WRKY family transcription factor
Glyma.03G235200	R3	AT3G05530.1	ATS6A.2,RPT5A	regulatory particle triple-A ATPase 5A
Glyma.17G063900	R3	AT5G57480.1	--	P-loop containing nucleoside triphosphate hydrolases superfamily protein
Glyma.17G103400	R3	AT1G74360.1	--	Leucine-rich repeat protein kinase family protein
Glyma.15G076500	R3	AT1G28330.1	DRM1,DYL1	dormancy-associated protein-like 1
Glyma.06G161900	R3	AT4G21065.1	--	Tetratricopeptide repeat (TPR)-like superfamily protein
Glyma.19G134600	R3	AT5G03990.1	--	--
Glyma.17G212500	R3	AT4G32120.1	--	Galactosyltransferase family protein
Glyma.05G049400	R3	AT1G12710.1	AtPP2-A12,PP2-A12	phloem protein 2-A12
Glyma.13G218800	R3	AT1G30090.1	--	Galactose oxidase/kelch repeat superfamily protein
[truncated: 12,429 more rows]

## Sheet: Table S3
Table S3. Information of the clusters in time series analysis of root samples.
"--"indicates the annotation informations are not available.
Gene	Cluster	Arabidopsis gene	Gene_name	Annotation
Glyma.02G216200	L1	AT2G38465.1	--	--
Glyma.02G220200	L1	--	--	--
Glyma.03G174200	L1	--	--	--
Glyma.04G248200	L1	--	--	--
Glyma.06G120000	L1	--	--	--
Glyma.07G007900	L1	AT1G72890.1	--	Disease resistance protein (TIR-NBS class)
Glyma.10G249600	L1	AT5G26330.1	--	Cupredoxin superfamily protein
Glyma.11G231900	L1	--	--	--
Glyma.15G015200	L1	AT1G79900.1	ATMBAC2,BAC2	Mitochondrial substrate carrier family protein
Glyma.15G199200	L1	--	--	--
Glyma.19G248800	L1	--	--	--
Glyma.01G119100	L1	--	--	--
Glyma.06G149500	L1	AT5G64700.1	--	nodulin MtN21 /EamA-like transporter family protein
Glyma.07G055100	L1	--	--	--
Glyma.08G298300	L1	--	--	--
Glyma.15G030600	L1	--	--	--
Glyma.20G128000	L1	--	--	--
Glyma.04G122300	L1	--	--	--
Glyma.19G216800	L1	--	--	--
Glyma.09G174600	L1	AT1G12300.1	--	Tetratricopeptide repeat (TPR)-like superfamily protein
Glyma.11G003100	L1	AT4G21215.2	--	--
Glyma.07G105800	L1	AT1G05600.1	--	Tetratricopeptide repeat (TPR)-like superfamily protein
Glyma.14G141200	L1	AT5G25620.1	YUC6	Flavin-binding monooxygenase family protein
Glyma.13G284800	L1	AT5G54585.1	--	--
Glyma.16G195000	L1	AT1G12775.1	--	Pentatricopeptide repeat (PPR) superfamily protein
Glyma.03G021100	L1	AT1G12650.1	--	--
Glyma.12G016800	L1	--	--	--
Glyma.02G285700	L1	AT4G18160.1	ATKCO6,ATTPK3,KCO6,TPK3	Ca2+ activated outward rectifying K+ channel 6
Glyma.18G116200	L1	AT2G43018.1	CPuORF17	conserved peptide upstream open reading frame 17
Glyma.02G064100	L1	AT2G02990.1	ATRNS1,RNS1	ribonuclease 1
Glyma.11G038600	L1	AT1G19180.2	JAZ1,TIFY10A	jasmonate-zim-domain protein 1
Glyma.17G114000	L1	AT5G25360.1	--	--
Glyma.08G349500	L1	AT3G25070.1	RIN4	RPM1 interacting protein 4
Glyma.16G020500	L1	AT1G32640.1	ATMYC2,JAI1,JIN1,MYC2,RD22BP1,ZBF1	Basic helix-loop-helix (bHLH) DNA-binding family protein
Glyma.11G206300	L1	AT1G70520.1	CRK2	cysteine-rich RLK (RECEPTOR-like protein kinase) 2
Glyma.07G074100	L1	AT3G61220.1	--	NAD(P)-binding Rossmann-fold superfamily protein
Glyma.18G087100	L1	--	--	--
Glyma.09G145800	L1	AT4G00755.1	--	F-box family protein
Glyma.16G080100	L1	AT4G02600.1	ATMLO1,MLO1	Seven transmembrane MLO family protein
Glyma.03G079200	L1	AT3G25030.1	--	RING/U-box superfamily protein
Glyma.01G075300	L1	AT1G45332.1	--	Translation elongation factor EFG/EF2 protein
Glyma.06G188900	L1	AT1G74790.1	--	catalytics
Glyma.11G110300	L1	AT2G16530.1	--	3-oxo-5-alpha-steroid 4-dehydrogenase family protein
Glyma.13G207200	L1	AT3G06060.1	--	NAD(P)-binding Rossmann-fold superfamily protein
Glyma.13G171800	L1	AT5G45930.1	CHL I2,CHLI-2,CHLI2	magnesium chelatase i2
Glyma.08G065000	L1	AT5G64430.1	--	Octicosapeptide/Phox/Bem1p family protein
Glyma.08G172000	L1	AT1G16610.1	RNPS1,SR45	arginine/serine-rich 45
Glyma.12G208800	L1	AT3G15030.1	MEE35,TCP4	TCP family transcription factor 4
Glyma.01G161300	L1	--	--	--
Glyma.08G313300	L1	AT3G20540.2	POLGAMMA1	polymerase gamma 1
Glyma.17G144100	L1	AT5G47390.1	--	myb-like transcription factor family protein
Glyma.01G145200	L1	--	--	--
Glyma.20G068600	L1	--	--	--
Glyma.20G177900	L1	AT5G03040.1	iqd2	IQ-domain 2
Glyma.20G062200	L1	AT3G07740.4	ADA2A,ATADA2A,HAC10,HXA02,HXA2	homolog of yeast ADA2 2A
Glyma.11G111700	L1	AT3G51080.1	GATA6	GATA transcription factor 6
Glyma.13G092300	L1	AT4G16850.1	--	--
Glyma.03G174100	L1	AT5G02600.1	--	Heavy metal transport/detoxification superfamily protein
Glyma.17G147100	L1	AT5G28060.1	--	Ribosomal protein S24e family protein
Glyma.05G062500	L1	AT3G60410.1	--	Protein of unknown function (DUF1639)
Glyma.07G076800	L1	AT4G00730.1	AHDP,ANL2	Homeobox-leucine zipper family protein / lipid-binding START domain-containing protein
Glyma.13G163500	L1	AT1G15740.1	--	Leucine-rich repeat family protein
Glyma.15G230700	L1	AT3G14460.1	--	LRR and NB-ARC domains-containing disease resistance protein
Glyma.15G017000	L1	AT1G52190.1	--	Major facilitator superfamily protein
Glyma.15G054200	L1	AT1G22310.2	ATMBD8,MBD8	methyl-CPG-binding domain 8
Glyma.20G060600	L1	--	--	--
Glyma.16G131200	L1	AT4G36220.1	CYP84A1,FAH1	ferulic acid 5-hydroxylase 1
Glyma.12G059900	L1	AT5G59250.1	--	Major facilitator superfamily protein
Glyma.16G194600	L1	AT3G05200.1	ATL6	RING/U-box superfamily protein
Glyma.11G138000	L1	AT1G07530.1	ATGRAS2,GRAS2,SCL14	SCARECROW-like 14
Glyma.14G004100	L1	AT4G16360.3	--	5\'-AMP-activated protein kinase beta-2 subunit protein
Glyma.01G038900	L1	AT1G69970.2	CLE26	CLAVATA3/ESR-RELATED 26
Glyma.01G226600	L1	AT1G50420.1	SCL-3,SCL3	scarecrow-like 3
Glyma.16G025900	L1	AT1G01360.1	PYL9,RCAR1	regulatory component of ABA receptor 1
Glyma.16G004300	L1	AT1G58100.1	--	TCP family transcription factor
Glyma.03G036100	L1	--	--	--
Glyma.15G022400	L1	--	--	--
Glyma.02G213600	L1	AT4G24550.2	--	Clathrin adaptor complexes medium subunit family protein
Glyma.17G235600	L1	AT3G01400.1	--	ARM repeat superfamily protein
Glyma.08G351800	L1	AT5G59540.1	--	2-oxoglutarate (2OG) and Fe(II)-dependent oxygenase superfamily protein
Glyma.11G017900	L1	AT4G23850.1	LACS4	AMP-dependent synthetase and ligase family protein
Glyma.06G009800	L1	AT4G39120.1	HISN7,IMPL2	myo-inositol monophosphatase like 2
Glyma.04G074700	L1	--	--	--
Glyma.02G106000	L1	AT1G69680.1	--	Mog1/PsbP/DUF1795-like photosystem II reaction center PsbP family protein
Glyma.03G229500	L1	--	--	--
Glyma.01G055800	L1	AT5G49580.1	--	Chaperone DnaJ-domain superfamily protein
Glyma.15G019500	L1	AT3G16360.2	AHP4	HPT phosphotransmitter 4
Glyma.08G271400	L1	AT1G32700.1	--	PLATZ transcription factor family protein
Glyma.06G019300	L1	AT2G06000.1	--	Pentatricopeptide repeat (PPR) superfamily protein
Glyma.14G032300	L1	AT2G43020.1	ATPAO2,PAO2	polyamine oxidase 2
Glyma.12G216100	L1	AT5G48150.1	PAT1	GRAS family transcription factor
Glyma.12G221400	L1	AT3G15510.1	ANAC056,ATNAC2,NAC2,NARS1	NAC domain containing protein 2
Glyma.02G299900	L1	AT1G55880.1	--	Pyridoxal-5\'-phosphate-dependent enzyme family protein
Glyma.06G069000	L1	AT2G26660.1	ATSPX2,SPX2	SPX domain gene 2
Glyma.09G230900	L1	--	--	--
Glyma.13G069000	L1	AT5G14930.2	SAG101	senescence-associated gene 101
Glyma.02G014800	L1	AT1G77670.1	--	Pyridoxal phosphate (PLP)-dependent transferases superfamily protein
Glyma.07G053300	L1	AT2G46600.1	--	Calcium-binding EF-hand family protein
Glyma.02G041200	L1	AT1G62970.1	--	Chaperone DnaJ-domain superfamily protein
Glyma.08G033300	L1	AT4G29130.1	ATHXK1,GIN2,HXK1	hexokinase 1
Glyma.08G309500	L1	AT2G42880.1	ATMPK20,MPK20	MAP kinase 20
Glyma.18G213200	L1	AT3G56400.1	ATWRKY70,WRKY70	WRKY DNA-binding protein 70
Glyma.20G123500	L1	AT1G15170.1	--	MATE efflux family protein
Glyma.04G001000	L1	--	--	--
Glyma.16G016500	L1	AT5G07980.1	--	dentin sialophosphoprotein-related
Glyma.19G099300	L1	AT5G18610.1	--	Protein kinase superfamily protein
Glyma.17G226500	L1	AT5G21940.1	--	--
Glyma.08G147100	L1	AT5G64667.1	IDL2	inflorescence deficient in abscission (IDA)-like 2
Glyma.17G235300	L1	AT3G03990.1	--	alpha/beta-Hydrolases superfamily protein
Glyma.10G088800	L1	--	--	--
Glyma.06G167300	L1	AT4G24972.1	TPD1	tapetum determinant 1
Glyma.13G301000	L1	AT1G11900.1	--	Tetratricopeptide repeat (TPR)-like superfamily protein
Glyma.04G231400	L1	AT2G46680.1	ATHB-7,ATHB7,HB-7	homeobox 7
Glyma.13G345000	L1	AT4G21065.1	--	Tetratricopeptide repeat (TPR)-like superfamily protein
Glyma.18G264300	L1	--	--	--
Glyma.15G110100	L1	--	--	--
Glyma.09G165500	L1	--	--	--
Glyma.03G199100	L1	AT2G24280.1	--	alpha/beta-Hydrolases superfamily protein
Glyma.14G167000	L1	AT1G77920.1	--	bZIP transcription factor family protein
Glyma.18G079700	L1	AT3G13080.1	ATMRP3,MRP3	multidrug resistance-associated protein 3
Glyma.20G007200	L1	AT3G26300.1	CYP71B34	cytochrome P450, family 71, subfamily B, polypeptide 34
Glyma.18G157400	L1	AT2G27120.1	POL2B,TIL2	DNA polymerase epsilon catalytic subunit
Glyma.02G025800	L1	--	--	--
Glyma.07G028100	L1	ATCG00530.1	--	CemA-like proton extrusion protein-related
Glyma.10G262800	L1	AT2G15230.1	ATLIP1,LIP1	lipase 1
Glyma.13G227500	L1	AT1G33055.1	--	--
Glyma.08G263500	L1	--	--	--
Glyma.06G221300	L1	AT2G24220.1	ATPUP5,PUP5	purine permease 5
Glyma.20G021600	L1	AT1G76430.1	PHT1;9	phosphate transporter 1;9
Glyma.03G039100	L1	AT3G14470.1	--	NB-ARC domain-containing disease resistance protein
Glyma.02G085100	L1	AT1G24880.1	--	UDP-3-O-acyl N-acetylglycosamine deacetylase family protein
Glyma.04G040000	L1	AT5G42830.1	--	HXXXD-type acyl-transferase family protein
Glyma.05G211500	L1	AT1G63940.2	MDAR6	monodehydroascorbate reductase 6
Glyma.16G164400	L1	AT1G71695.1	--	Peroxidase superfamily protein
Glyma.14G127500	L1	AT3G06483.1	ATPDHK,PDK	pyruvate dehydrogenase kinase
Glyma.05G210200	L1	--	--	--
Glyma.06G155200	L1	AT5G17850.1	--	Sodium/calcium exchanger family protein
Glyma.10G031800	L1	AT5G43700.1	ATAUX2-11,IAA4	AUX/IAA transcriptional regulator family protein
Glyma.14G031000	L1	AT2G30860.1	ATGSTF7,ATGSTF9,GLUTTR,GSTF9	glutathione S-transferase PHI 9
Glyma.13G194500	L1	AT3G14470.1	--	NB-ARC domain-containing disease resistance protein
Glyma.04G189100	L1	AT3G56320.1	--	PAP/OAS1 substrate-binding domain superfamily
Glyma.05G062700	L1	AT4G16780.1	ATHB-2,ATHB2,HAT4,HB-2	homeobox protein 2
Glyma.11G105700	L1	AT4G38690.1	--	PLC-like phosphodiesterases superfamily protein
Glyma.07G156900	L1	AT1G68370.1	ARG1	Chaperone DnaJ-domain superfamily protein
Glyma.12G180100	L1	AT5G22820.2	--	ARM repeat superfamily protein
Glyma.12G017300	L1	AT4G17720.1	--	RNA-binding (RRM/RBD/RNP motifs) family protein
Glyma.03G142800	L1	AT2G42220.1	--	Rhodanese/Cell cycle control phosphatase superfamily protein
Glyma.16G149600	L1	AT1G52140.1	--	--
Glyma.06G187700	L1	--	--	--
Glyma.20G005100	L1	AT3G19850.1	--	Phototropic-responsive NPH3 family protein
Glyma.20G033000	L1	AT2G32060.1	--	Ribosomal protein L7Ae/L30e/S12e/Gadd45 family protein
Glyma.02G237100	L1	AT2G30520.1	RPT2	Phototropic-responsive NPH3 family protein
Glyma.12G194300	L1	AT1G05205.1	--	--
Glyma.12G021100	L1	AT5G08280.1	HEMC	hydroxymethylbilane synthase
Glyma.18G022100	L1	AT3G56230.1	--	BTB/POZ domain-containing protein
Glyma.14G031800	L1	AT1G06680.1	OE23,OEE2,PSBP-1,PSII-P	photosystem II subunit P-1
Glyma.19G238500	L1	AT1G54730.2	--	Major facilitator superfamily protein
Glyma.17G081300	L1	AT5G17390.1	--	Adenine nucleotide alpha hydrolases-like superfamily protein
Glyma.05G021200	L1	--	--	--
Glyma.10G262400	L1	AT3G19450.1	ATCAD4,CAD,CAD-C,CAD4	GroES-like zinc-binding alcohol dehydrogenase family protein
Glyma.06G099000	L1	AT3G09270.1	ATGSTU8,GSTU8	glutathione S-transferase TAU 8
Glyma.01G240600	L1	AT4G05220.1	--	Late embryogenesis abundant (LEA) hydroxyproline-rich glycoprotein family
Glyma.13G002200	L1	AT4G22120.1	--	ERD (early-responsive to dehydration stress) family protein
Glyma.05G248000	L1	AT1G68090.1	ANN5,ANNAT5	annexin 5
Glyma.12G217300	L1	AT5G25610.1	ATRD22,RD22	BURP domain-containing protein
Glyma.07G183200	L1	AT5G17050.1	UGT78D2	UDP-glucosyl transferase 78D2
Glyma.18G166500	L1	--	--	--
Glyma.03G110000	L1	--	--	--
Glyma.08G056300	L1	AT1G14700.1	ATPAP3,PAP3	purple acid phosphatase 3
Glyma.16G136500	L1	--	--	--
Glyma.17G111700	L1	--	--	--
Glyma.07G049400	L1	AT5G24470.1	APRR5,PRR5	pseudo-response regulator 5
Glyma.16G167000	L1	--	--	--
Glyma.10G190900	L1	--	--	--
Glyma.16G059800	L1	AT5G20090.1	--	Uncharacterised protein family (UPF0041)
Glyma.17G151200	L1	AT5G46940.1	--	Plant invertase/pectin methylesterase inhibitor superfamily protein
Glyma.13G246300	L1	--	--	--
Glyma.18G111300	L1	AT2G30860.1	ATGSTF7,ATGSTF9,GLUTTR,GSTF9	glutathione S-transferase PHI 9
Glyma.11G221600	L1	AT3G11420.1	--	Protein of unknown function (DUF604)
Glyma.01G058600	L1	ATCG00720.1	--	photosynthetic electron transfer B
Glyma.03G234500	L1	AT3G05600.1	--	alpha/beta-Hydrolases superfamily protein
Glyma.15G016000	L1	AT1G69830.1	AMY3,ATAMY3	alpha-amylase-like 3
Glyma.01G058100	L1	--	--	--
Glyma.03G140300	L1	--	--	--
Glyma.07G063900	L1	AT2G46150.1	--	Late embryogenesis abundant (LEA) hydroxyproline-rich glycoprotein family
Glyma.11G191800	L1	AT2G27940.1	--	RING/U-box superfamily protein
Glyma.16G035900	L1	--	--	--
Glyma.16G179700	L1	AT5G52545.1	--	--
Glyma.01G233100	L1	AT5G16810.1	--	Protein kinase superfamily protein
Glyma.17G172400	L1	AT4G36930.1	SPT	basic helix-loop-helix (bHLH) DNA-binding superfamily protein
Glyma.20G129800	L1	--	--	--
Glyma.19G069200	L1	AT2G29380.1	HAI3	highly ABA-induced PP2C gene 3
Glyma.04G166600	L1	AT2G03220.1	ATFT1,ATFUT1,FT1,MUR2	fucosyltransferase 1
Glyma.13G287200	L1	AT3G20740.1	FIE,FIE1,FIS3	Transducin/WD40 repeat-like superfamily protein
Glyma.19G059500	L1	AT4G32660.1	AME3	Protein kinase superfamily protein
Glyma.01G029700	L1	--	--	--
Glyma.11G193100	L1	AT1G08130.1	ATLIG1,LIG1	DNA ligase 1
Glyma.03G056900	L1	AT2G38250.1	--	Homeodomain-like superfamily protein
Glyma.10G251900	L1	AT4G05320.1	UBQ10	polyubiquitin 10
Glyma.19G223300	L1	AT1G02305.1	--	Cysteine proteinases superfamily protein
Glyma.10G184600	L1	AT2G38870.1	--	Serine protease inhibitor, potato inhibitor I-type family protein
Glyma.19G214300	L1	AT2G47485.1	--	--
Glyma.05G122500	L1	AT4G15570.1	MAA3	P-loop containing nucleoside triphosphate hydrolases superfamily protein
Glyma.03G058000	L1	AT3G11210.1	--	SGNH hydrolase-type esterase superfamily protein
Glyma.16G092000	L1	--	--	--
Glyma.07G026300	L1	AT2G33590.1	--	NAD(P)-binding Rossmann-fold superfamily protein
Glyma.13G241400	L1	AT4G21670.1	ATCPL1,CPL1,FRY2	C-terminal domain phosphatase-like 1
Glyma.02G039300	L1	AT1G24590.1	DRN-LIKE,DRNL,ESR2,SOB2	DORNROSCHEN-like
Glyma.04G090900	L1	AT1G09900.1	--	Pentatricopeptide repeat (PPR-like) superfamily protein
Glyma.08G039800	L1	AT3G24440.1	VIL1,VRN5	Fibronectin type III domain-containing protein
Glyma.09G274000	L1	AT3G56400.1	ATWRKY70,WRKY70	WRKY DNA-binding protein 70
Glyma.05G054000	L1	AT4G22790.1	--	MATE efflux family protein
Glyma.20G065100	L1	AT5G05260.1	CYP79A2	cytochrome p450 79a2
Glyma.08G323700	L1	AT5G55390.1	EDM2	ENHANCED DOWNY MILDEW 2
Glyma.10G072200	L1	AT5G03905.1	--	Iron-sulphur cluster biosynthesis family protein
Glyma.10G249200	L1	--	--	--
Glyma.16G165400	L1	AT1G12300.1	--	Tetratricopeptide repeat (TPR)-like superfamily protein
Glyma.05G147900	L1	AT1G27340.1	--	Galactose oxidase/kelch repeat superfamily protein
Glyma.11G016100	L1	AT1G50420.1	SCL-3,SCL3	scarecrow-like 3
Glyma.01G021900	L1	AT1G22380.1	AtUGT85A3,UGT85A3	UDP-glucosyl transferase 85A3
Glyma.06G072700	L1	AT4G32570.1	TIFY8	TIFY domain protein 8
Glyma.18G101400	L1	AT4G27060.1	CN,SPR2,TOR1	ARM repeat superfamily protein
Glyma.09G068900	L1	--	--	--
Glyma.06G141600	L1	AT5G05220.1	--	--
Glyma.13G298600	L1	AT2G20880.1	--	Integrase-type DNA-binding superfamily protein
Glyma.14G053000	L1	AT5G19875.1	--	--
Glyma.01G151500	L1	AT1G31500.4	--	DNAse I-like superfamily protein
Glyma.12G129900	L1	AT2G42760.1	--	--
Glyma.15G137400	L1	--	--	--
Glyma.14G021500	L1	AT3G20800.1	--	Cell differentiation, Rcd1-like protein
Glyma.10G008800	L1	--	--	--
Glyma.05G077100	L1	AT3G27170.1	ATCLC-B,CLC-B	chloride channel B
Glyma.01G111500	L1	AT3G09085.1	--	Protein of unknown function (DUF962)
Glyma.02G290900	L1	AT3G20340.1	--	--
Glyma.09G127700	L1	AT3G16520.3	UGT88A1	UDP-glucosyl transferase 88A1
Glyma.09G051400	L1	AT3G17365.1	--	S-adenosyl-L-methionine-dependent methyltransferases superfamily protein
Glyma.03G012900	L1	AT5G23850.1	--	Arabidopsis thaliana protein of unknown function (DUF821)
Glyma.20G037100	L1	AT5G12330.4	LRP1	Lateral root primordium (LRP) protein-related
Glyma.15G245700	L1	AT3G14580.1	--	Pentatricopeptide repeat (PPR) superfamily protein
Glyma.19G103100	L1	AT5G13980.1	--	Glycosyl hydrolase family 38 protein
Glyma.01G023800	L1	AT4G38070.1	--	basic helix-loop-helix (bHLH) DNA-binding superfamily protein
Glyma.04G032400	L1	--	--	--
Glyma.19G015000	L1	AT4G31940.1	CYP82C4	cytochrome P450, family 82, subfamily C, polypeptide 4
Glyma.19G030000	L1	AT2G35750.1	--	--
Glyma.14G048100	L1	AT4G08850.1	--	Leucine-rich repeat receptor-like protein kinase family protein
Glyma.13G253700	L1	AT5G64500.1	--	Major facilitator superfamily protein
Glyma.03G113800	L1	AT4G37440.1	--	--
Glyma.14G093700	L1	AT2G26040.1	PYL2,RCAR14	PYR1-like 2
Glyma.10G249500	L1	AT5G26340.1	ATSTP13,MSS1,STP13	Major facilitator superfamily protein
Glyma.01G051300	L1	AT1G69490.1	ANAC029,ATNAP,NAP	NAC-like, activated by AP3/PI
Glyma.02G098800	L1	AT1G25550.1	--	myb-like transcription factor family protein
Glyma.08G348600	L1	AT4G34138.1	UGT73B1	UDP-glucosyl transferase 73B1
Glyma.08G032800	L1	AT5G56550.1	ATOXS3,OXS3	oxidative stress 3
Glyma.11G129200	L1	AT2G44450.1	BGLU15	beta glucosidase 15
Glyma.04G059400	L1	--	--	--
Glyma.15G102300	L1	AT5G18980.1	--	ARM repeat superfamily protein
Glyma.10G044500	L1	--	--	--
Glyma.05G225900	L1	AT5G56550.1	ATOXS3,OXS3	oxidative stress 3
Glyma.18G246100	L1	AT4G37850.1	--	basic helix-loop-helix (bHLH) DNA-binding superfamily protein
Glyma.04G201000	L1	AT5G50930.1	--	Histone superfamily protein
Glyma.10G148400	L1	--	--	--
Glyma.12G030700	L1	AT4G36040.1	--	Chaperone DnaJ-domain superfamily protein
Glyma.13G055100	L1	--	--	--
Glyma.13G163800	L1	--	--	--
Glyma.13G327400	L1	--	--	--
Glyma.03G181100	L1	AT5G03230.1	--	Protein of unknown function, DUF584
Glyma.07G210700	L1	AT2G15760.1	--	Protein of unknown function (DUF1645)
Glyma.12G012600	L1	--	--	--
Glyma.05G162600	L1	AT4G18910.1	ATNLM2,NIP1;2,NLM2	NOD26-like intrinsic protein 1;2
Glyma.03G197800	L1	AT3G15040.1	--	Protein of unknown function, DUF584
Glyma.09G250400	L1	AT5G16460.1	--	Putative adipose-regulatory protein (Seipin)
Glyma.01G177400	L1	AT4G36730.1	GBF1	G-box binding factor 1
Glyma.02G054500	L1	AT5G66470.1	--	RNA binding;GTP binding
Glyma.11G134700	L1	AT2G26975.1	--	Ctr copper transporter family
Glyma.05G082500	L1	AT5G66900.1	--	Disease resistance protein (CC-NBS-LRR class) family
Glyma.06G031800	L1	AT1G75250.1	ATRL6,RL6,RSM3	RAD-like 6
Glyma.17G168900	L1	AT2G23320.1	WRKY15	WRKY DNA-binding protein 15
Glyma.20G206700	L1	AT3G23440.1	EDA6,MEE37	embryo sac development arrest 6
Glyma.05G111000	L1	--	--	--
Glyma.01G045200	L1	AT1G26920.1	--	--
Glyma.04G153400	L1	AT1G23980.1	--	RING/U-box superfamily protein
Glyma.13G136000	L1	AT2G37250.1	ADK,ATPADK1	adenosine kinase
Glyma.14G081800	L1	AT1G47410.1	--	--
Glyma.20G189000	L1	AT3G10030.1	--	aspartate/glutamate/uridylate kinase family protein
Glyma.18G131300	L1	AT1G70170.1	MMP	matrix metalloproteinase
Glyma.17G002900	L1	AT2G02410.1	--	--
Glyma.10G225900	L1	AT3G43660.1	--	Vacuolar iron transporter (VIT) family protein
Glyma.01G052700	L1	AT1G13990.1	--	--
Glyma.20G114400	L1	AT1G68585.1	--	--
Glyma.14G192200	L1	AT4G25440.1	ZFWD1	zinc finger WD40 repeat protein 1
Glyma.01G203700	L1	--	--	--
Glyma.09G286300	L1	AT3G49170.1	EMB2261	Tetratricopeptide repeat (TPR)-like superfamily protein
Glyma.16G136600	L1	AT5G17680.1	--	disease resistance protein (TIR-NBS-LRR class), putative
Glyma.08G173800	L1	AT1G16670.1	--	Protein kinase superfamily protein
Glyma.09G224400	L1	--	--	--
Glyma.10G290400	L1	AT3G55340.1	PHIP1	phragmoplastin interacting protein 1
Glyma.12G191300	L1	AT2G32590.1	--	--
Glyma.11G229100	L1	AT2G40095.1	--	Alpha/beta hydrolase related protein
Glyma.20G105400	L1	AT1G78610.1	MSL6	mechanosensitive channel of small conductance-like 6
Glyma.08G276700	L1	AT4G00026.1	--	--
Glyma.18G233700	L1	AT3G61415.1	ASK21,SK21	SKP1-like 21
Glyma.04G086400	L1	AT2G25740.1	--	ATP-dependent protease La (LON) domain protein
Glyma.08G075300	L1	AT5G64530.1	ANAC104,XND1	xylem NAC domain 1
Glyma.01G005000	L1	AT2G19810.1	--	CCCH-type zinc finger family protein
Glyma.12G142700	L1	AT2G38280.1	ATAMPD,FAC1	AMP deaminase, putative / myoadenylate deaminase, putative
Glyma.14G010100	L1	AT5G23810.1	AAP7	amino acid permease 7
Glyma.16G077400	L1	AT1G52140.1	--	--
Glyma.17G107400	L1	AT1G15740.1	--	Leucine-rich repeat family protein
Glyma.19G076300	L1	AT5G14260.1	--	Rubisco methyltransferase family protein
Glyma.01G132800	L1	AT3G42630.1	--	Pentatricopeptide repeat (PPR) superfamily protein
Glyma.10G072700	L1	AT5G03880.1	--	Thioredoxin family protein
Glyma.18G045600	L1	AT1G65780.1	--	P-loop containing nucleoside triphosphate hydrolases superfamily protein
Glyma.10G254300	L1	AT4G21410.1	CRK29	cysteine-rich RLK (RECEPTOR-like protein kinase) 29
Glyma.11G165600	L1	AT1G07080.1	--	Thioredoxin superfamily protein
Glyma.05G067100	L1	AT5G47080.1	CKB1	casein kinase II beta chain 1
Glyma.07G257000	L1	AT5G19070.1	--	SNARE associated Golgi protein family
Glyma.08G181200	L1	AT5G57190.1	PSD2	phosphatidylserine decarboxylase 2
Glyma.10G233700	L1	AT3G49050.1	--	alpha/beta-Hydrolases superfamily protein
Glyma.09G128100	L1	AT1G50920.1	--	Nucleolar GTP-binding protein
Glyma.08G021600	L1	AT4G11090.1	TBL23	TRICHOME BIREFRINGENCE-LIKE 23
Glyma.10G023700	L1	AT2G48060.1	--	--
Glyma.10G172900	L1	AT4G24120.1	ATYSL1,YSL1	YELLOW STRIPE like 1
Glyma.18G085400	L1	AT5G55480.1	SVL1	SHV3-like 1
Glyma.11G118100	L1	AT1G63850.1	--	BTB/POZ domain-containing protein
Glyma.12G043500	L1	AT5G60050.1	--	BTB/POZ domain-containing protein
Glyma.13G145700	L1	AT3G09880.1	ATB\' BETA	Protein phosphatase 2A regulatory B subunit family protein
Glyma.19G249200	L1	AT3G04590.2	--	AT hook motif DNA-binding family protein
Glyma.06G158100	L1	AT1G77580.2	--	Plant protein of unknown function (DUF869)
Glyma.03G155700	L1	AT4G02715.1	--	--
Glyma.16G046000	L1	AT3G02060.2	--	DEAD/DEAH box helicase, putative
Glyma.05G188500	L1	AT3G27740.1	CARA	carbamoyl phosphate synthetase A
Glyma.05G135700	L1	AT2G02170.1	--	Remorin family protein
Glyma.12G129200	L1	AT2G42690.1	--	alpha/beta-Hydrolases superfamily protein
Glyma.16G167600	L1	AT1G76890.2	AT-GT2,GT2	Duplicated homeodomain-like superfamily protein
Glyma.02G179200	L1	AT2G41190.1	--	Transmembrane amino acid transporter family protein
Glyma.17G113500	L1	AT1G02630.1	--	Nucleoside transporter family protein
Glyma.12G229600	L1	AT4G01600.1	--	GRAM domain family protein
Glyma.08G070000	L1	AT2G36690.1	--	2-oxoglutarate (2OG) and Fe(II)-dependent oxygenase superfamily protein
Glyma.19G042500	L1	AT1G61600.1	--	Protein of unknown function (DUF1262)
Glyma.08G098500	L1	AT1G30220.1	ATINT2,INT2	inositol transporter 2
Glyma.04G087200	L1	AT4G32820.1	--	Tetratricopeptide repeat (TPR)-like superfamily protein
Glyma.11G215800	L1	AT1G66230.1	AtMYB20,MYB20	myb domain protein 20
Glyma.16G182400	L1	AT1G64530.1	--	Plant regulator RWP-RK family protein
Glyma.18G008300	L1	AT1G24330.1	--	ARM repeat superfamily protein
Glyma.12G106800	L1	AT4G21450.1	--	PapD-like superfamily protein
Glyma.07G051000	L1	AT1G01140.1	CIPK9,PKS6,SnRK3.12	CBL-interacting protein kinase 9
Glyma.13G165800	L1	AT5G20190.1	--	Tetratricopeptide repeat (TPR)-like superfamily protein
Glyma.01G006300	L1	--	--	--
Glyma.15G169100	L1	AT4G25810.1	XTH23,XTR6	xyloglucan endotransglycosylase 6
Glyma.10G048100	L1	AT5G02810.1	APRR7,PRR7	pseudo-response regulator 7
Glyma.11G226200	L1	AT3G11320.1	--	Nucleotide-sugar transporter family protein
Glyma.13G086000	L1	AT1G22040.1	--	Galactose oxidase/kelch repeat superfamily protein
Glyma.12G073900	L1	AT5G02810.1	APRR7,PRR7	pseudo-response regulator 7
Glyma.12G092000	L1	AT1G08380.1	PSAO	photosystem I subunit O
Glyma.08G245300	L1	--	--	--
Glyma.12G059600	L1	AT3G46780.1	PTAC16	plastid transcriptionally active 16
Glyma.08G075800	L1	--	--	--
Glyma.15G169200	L1	AT5G56850.1	--	--
Glyma.17G194600	L1	AT1G52190.1	--	Major facilitator superfamily protein
Glyma.06G051300	L1	--	--	--
Glyma.09G060100	L1	AT5G57160.1	ATLIG4,LIG4	DNA ligase IV
Glyma.20G141000	L1	AT4G21215.2	--	--
Glyma.09G161700	L1	AT1G73380.1	--	--
Glyma.20G065300	L1	AT3G07620.1	--	Exostosin family protein
Glyma.09G124100	L1	--	--	--
Glyma.01G115900	L1	AT3G08940.2	LHCB4.2	light harvesting complex photosystem II
Glyma.12G222200	L1	AT5G54190.1	PORA	protochlorophyllide oxidoreductase A
Glyma.08G197900	L1	AT3G18600.1	--	P-loop containing nucleoside triphosphate hydrolases superfamily protein
Glyma.14G011500	L1	AT4G26540.1	--	Leucine-rich repeat receptor-like protein kinase family protein
Glyma.02G064700	L1	AT3G54890.1	LHCA1	photosystem I light harvesting complex gene 1
Glyma.06G292700	L1	--	--	--
Glyma.03G060300	L1	AT3G08940.2	LHCB4.2	light harvesting complex photosystem II
Glyma.17G261300	L1	AT1G20310.1	--	--
Glyma.11G032500	L1	--	--	--
Glyma.17G247100	L1	--	--	--
Glyma.14G115600	L1	--	--	--
Glyma.04G230200	L1	--	--	--
Glyma.06G264700	L1	--	--	--
Glyma.13G309400	L1	--	--	--
Glyma.14G055300	L1	AT5G34930.1	--	arogenate dehydrogenase
Glyma.14G103500	L1	AT5G25150.1	TAF5	TBP-associated factor 5
Glyma.10G184200	L1	--	--	--
Glyma.17G143100	L1	AT4G17370.1	--	Oxidoreductase family protein
Glyma.05G043000	L1	AT3G55740.1	ATPROT2,PROT2	proline transporter 2
Glyma.05G236200	L1	AT1G14870.1	PCR2	PLANT CADMIUM RESISTANCE 2
Glyma.08G037900	L1	AT1G52240.2	ATROPGEF11,PIRF1,ROPGEF11	RHO guanyl-nucleotide exchange factor 11
Glyma.10G187200	L1	AT5G60340.1	--	P-loop containing nucleoside triphosphate hydrolases superfamily protein
Glyma.04G034900	L1	AT1G48460.1	--	--
Glyma.01G182400	L1	AT2G23450.1	--	Protein kinase superfamily protein
Glyma.12G086500	L1	AT2G27740.1	--	Family of unknown function (DUF662)
Glyma.02G094000	L1	AT1G31050.1	--	basic helix-loop-helix (bHLH) DNA-binding superfamily protein
Glyma.05G040800	L1	AT3G26600.1	ARO4	armadillo repeat only 4
Glyma.15G088100	L1	AT1G29690.1	CAD1	MAC/Perforin domain-containing protein
Glyma.14G151600	L1	AT4G08290.1	--	nodulin MtN21 /EamA-like transporter family protein
Glyma.14G023500	L1	AT3G20410.1	CPK9	calmodulin-domain protein kinase 9
Glyma.18G028100	L1	AT2G40095.1	--	Alpha/beta hydrolase related protein
Glyma.16G150400	L1	AT3G02070.1	--	Cysteine proteinases superfamily protein
Glyma.19G217900	L1	AT4G16280.4	FCA	RNA binding;abscisic acid binding
Glyma.13G117600	L1	AT4G04450.1	AtWRKY42,WRKY42	WRKY family transcription factor
Glyma.11G138500	L1	AT1G07530.1	ATGRAS2,GRAS2,SCL14	SCARECROW-like 14
Glyma.05G205200	L1	AT4G20330.1	--	Transcription initiation factor TFIIE, beta subunit
Glyma.15G151200	L1	--	--	--
Glyma.08G257500	L1	AT2G33550.1	--	Homeodomain-like superfamily protein
Glyma.06G264800	L1	--	--	--
Glyma.16G054500	L1	AT5G50670.1	--	Squamosa promoter-binding protein-like (SBP domain) transcription factor family protein
Glyma.05G000400	L1	AT5G36950.1	DegP10	DegP protease 10
Glyma.08G133500	L1	AT4G02750.1	--	Tetratricopeptide repeat (TPR)-like superfamily protein
Glyma.10G030900	L1	AT3G63420.1	AGG1,ATAGG1,GG1	Ggamma-subunit 1
Glyma.18G273200	L1	AT5G24530.1	DMR6	2-oxoglutarate (2OG) and Fe(II)-dependent oxygenase superfamily protein
Glyma.08G238300	L1	AT3G20230.1	--	Ribosomal L18p/L5e family protein
Glyma.15G093100	L1	AT1G30135.1	JAZ8,TIFY5A	jasmonate-zim-domain protein 8
Glyma.18G090300	L1	AT4G22320.1	--	--
Glyma.03G125300	L1	AT4G09550.1	ATGIP1,GIP1	AtGCP3 interacting protein 1
Glyma.01G166600	L1	AT5G45600.2	GAS41,TAF14B	YEATS family protein
Glyma.20G204600	L1	AT5G06430.1	--	Thioredoxin superfamily protein
Glyma.06G163900	L1	AT5G50970.1	--	transducin family protein / WD-40 repeat family protein
Glyma.03G234300	L1	AT3G05600.1	--	alpha/beta-Hydrolases superfamily protein
Glyma.04G143400	L1	AT5G28050.2	--	Cytidine/deoxycytidylate deaminase family protein
Glyma.01G194900	L1	AT4G37680.1	HHP4	heptahelical protein 4
Glyma.10G211200	L1	AT5G19290.1	--	alpha/beta-Hydrolases superfamily protein
Glyma.07G083300	L1	AT2G45510.1	CYP704A2	cytochrome P450, family 704, subfamily A, polypeptide 2
Glyma.17G041500	L1	AT1G48280.1	--	hydroxyproline-rich glycoprotein family protein
Glyma.02G123200	L1	AT5G15740.1	--	O-fucosyltransferase family protein
Glyma.14G079000	L1	AT5G42630.1	ATS,KAN4	Homeodomain-like superfamily protein
Glyma.18G097300	L1	AT3G32930.1	--	--
Glyma.10G222800	L1	AT1G76710.1	ASHH1,SDG26	SET domain group 26
Glyma.12G089100	L1	AT3G04030.3	--	Homeodomain-like superfamily protein
Glyma.01G195300	L1	AT2G22880.1	--	VQ motif-containing protein
Glyma.05G056200	L1	AT1G70650.2	--	Ran BP2/NZF zinc finger-like superfamily protein
Glyma.08G029000	L1	AT2G19570.1	AT-CDA1,CDA1,DESZ	cytidine deaminase 1
Glyma.01G175500	L1	AT3G50660.1	CLM,CYP90B1,DWF4,PSC1,SAV1,SNP2	Cytochrome P450 superfamily protein
Glyma.11G183400	L1	AT3G04030.3	--	Homeodomain-like superfamily protein
Glyma.12G158600	L1	AT5G54080.1	HGO	homogentisate 1,2-dioxygenase
Glyma.10G038200	L1	AT2G18760.1	CHR8	chromatin remodeling 8
Glyma.11G115300	L1	AT5G66440.1	--	--
Glyma.19G032500	L1	--	--	--
Glyma.01G173200	L1	AT5G66520.1	--	Tetratricopeptide repeat (TPR)-like superfamily protein
Glyma.07G016700	L1	AT1G52150.1	ATHB-15,ATHB15,CNA,ICU4	Homeobox-leucine zipper family protein / lipid-binding START domain-containing protein
Glyma.12G238000	L1	--	--	--
Glyma.13G112800	L1	--	--	--
Glyma.12G105400	L1	AT5G16770.1	AtMYB9,MYB9	myb domain protein 9
Glyma.06G176600	L1	AT3G56320.1	--	PAP/OAS1 substrate-binding domain superfamily
Glyma.02G054200	L1	AT1G19640.1	JMT	jasmonic acid carboxyl methyltransferase
Glyma.07G260800	L1	AT1G05170.1	--	Galactosyltransferase family protein
Glyma.20G047400	L1	AT3G30841.1	--	Cofactor-independent phosphoglycerate mutase
Glyma.03G165200	L1	AT1G03990.1	--	Long-chain fatty alcohol dehydrogenase family protein
Glyma.02G154500	L1	--	--	--
Glyma.18G066000	L1	AT2G29650.1	ANTR1,PHT4;1	phosphate transporter 4;1
Glyma.01G129400	L1	AT2G38400.1	AGT3	alanine:glyoxylate aminotransferase 3
Glyma.18G092000	L1	AT5G56930.1	emb1789	CCCH-type zinc finger family protein
Glyma.05G202000	L1	AT5G50860.1	--	Protein kinase superfamily protein
Glyma.10G293300	L1	--	--	--
Glyma.06G293400	L1	AT4G03510.1	ATRMA1,RMA1	RING membrane-anchor 1
Glyma.06G169400	L1	AT3G01930.2	--	Major facilitator superfamily protein
Glyma.11G175800	L1	AT2G29650.1	ANTR1,PHT4;1	phosphate transporter 4;1
Glyma.17G029200	L1	AT5G27930.1	--	Protein phosphatase 2C family protein
Glyma.18G229100	L1	AT4G23890.1	--	--
Glyma.11G214100	L1	AT1G34200.1	--	Glyceraldehyde-3-phosphate dehydrogenase-like family protein
Glyma.13G169400	L1	--	--	--
Glyma.19G258800	L1	AT2G46690.1	--	SAUR-like auxin-responsive protein family
Glyma.03G203600	L1	AT3G11760.1	--	--
Glyma.11G182000	L1	AT5G22380.1	anac090,NAC090	NAC domain containing protein 90
Glyma.08G070100	L1	AT1G72220.1	--	RING/U-box superfamily protein
Glyma.15G054000	L1	AT1G02170.1	AMC1,ATMC1,ATMCPB1,LOL3,MCP1B	metacaspase 1
Glyma.12G177800	L1	AT2G28100.1	ATFUC1,FUC1	alpha-L-fucosidase 1
Glyma.11G132300	L1	AT3G18080.1	BGLU44	B-S glucosidase 44
Glyma.06G133800	L1	AT2G46680.1	ATHB-7,ATHB7,HB-7	homeobox 7
Glyma.08G060700	L1	AT1G13130.1	--	Cellulase (glycosyl hydrolase family 5) protein
Glyma.13G332600	L1	AT5G59750.1	--	DHBP synthase RibB-like alpha/beta domain;GTP cyclohydrolase II
Glyma.08G286000	L1	AT1G01350.1	--	Zinc finger (CCCH-type/C3HC4-type RING finger) family protein
Glyma.04G046900	L1	--	--	--
Glyma.17G060700	L1	AT2G19080.1	--	metaxin-related
Glyma.14G016000	L1	AT1G50600.1	SCL5	scarecrow-like 5
Glyma.06G248900	L1	AT4G27410.2	ANAC072,RD26	NAC (No Apical Meristem) domain transcriptional regulator superfamily protein
Glyma.08G157800	L1	AT2G31955.1	CNX2	cofactor of nitrate reductase and xanthine dehydrogenase 2
Glyma.06G013300	L1	AT1G49310.1	--	--
Glyma.08G004900	L1	AT5G63640.1	--	ENTH/VHS/GAT family protein
Glyma.16G043200	L1	AT3G04070.2	anac047,NAC047	NAC domain containing protein 47
Glyma.02G039100	L1	AT1G12970.1	PIRL3	plant intracellular ras group-related LRR 3
Glyma.01G106700	L1	AT2G26975.1	--	Ctr copper transporter family
Glyma.13G368900	L1	AT1G80570.2	--	RNI-like superfamily protein
Glyma.20G125600	L1	AT2G01320.2	--	ABC-2 type transporter family protein
Glyma.17G058100	L1	AT5G57123.1	--	--
Glyma.09G062600	L1	AT4G25810.1	XTH23,XTR6	xyloglucan endotransglycosylase 6
Glyma.19G192400	L1	AT2G36450.1	HRD	Integrase-type DNA-binding superfamily protein
Glyma.11G064100	L1	AT4G36790.1	--	Major facilitator superfamily protein
Glyma.09G225000	L1	AT5G50400.1	ATPAP27,PAP27	purple acid phosphatase 27
Glyma.17G049200	L1	AT5G21940.1	--	--
Glyma.18G296300	L1	AT3G02570.1	MEE31,PMI1	Mannose-6-phosphate isomerase, type I
Glyma.08G077900	L1	AT2G01080.1	--	Late embryogenesis abundant (LEA) hydroxyproline-rich glycoprotein family
Glyma.04G019200	L1	AT1G47670.1	--	Transmembrane amino acid transporter family protein
Glyma.09G071700	L1	--	--	--
Glyma.12G015200	L1	--	--	--
Glyma.13G249700	L1	AT4G27270.1	--	Quinone reductase family protein
Glyma.18G101800	L1	AT4G21780.1	--	--
Glyma.08G077000	L1	--	--	--
Glyma.18G249500	L1	--	--	--
Glyma.13G358800	L1	AT1G79900.1	ATMBAC2,BAC2	Mitochondrial substrate carrier family protein
Glyma.08G096900	L1	AT4G21065.1	--	Tetratricopeptide repeat (TPR)-like superfamily protein
Glyma.08G116200	L1	AT1G29195.1	--	--
Glyma.19G089800	L1	AT3G27170.1	ATCLC-B,CLC-B	chloride channel B
Glyma.06G120100	L1	AT1G43980.1	--	Tetratricopeptide repeat (TPR)-like superfamily protein
Glyma.19G148400	L1	--	--	--
Glyma.20G048300	L1	AT1G14370.1	APK2A,PBL2	protein kinase 2A
Glyma.17G159600	L1	AT2G22880.1	--	VQ motif-containing protein
Glyma.05G209000	L1	AT5G41330.1	--	BTB/POZ domain with WD40/YVTN repeat-like protein
Glyma.07G101400	L1	AT1G18200.1	AtRABA6b,RABA6b	RAB GTPase homolog A6B
Glyma.02G261000	L1	AT2G40390.1	--	--
Glyma.09G216000	L1	AT2G41342.1	--	--
Glyma.12G119200	L1	AT1G28480.1	GRX480,roxy19	Thioredoxin superfamily protein
Glyma.17G141600	L1	AT4G16600.1	--	Nucleotide-diphospho-sugar transferases superfamily protein
Glyma.10G212300	L1	AT1G61560.1	ATMLO6,MLO6	Seven transmembrane MLO family protein
Glyma.17G128200	L1	AT1G67580.1	--	Protein kinase superfamily protein
Glyma.05G240200	L1	AT1G14780.1	--	MAC/Perforin domain-containing protein
Glyma.01G110400	L1	AT3G54110.1	ATPUMP1,ATUCP1,PUMP1,UCP,UCP1	plant uncoupling mitochondrial protein 1
Glyma.15G219600	L1	AT2G18990.1	TXND9	thioredoxin domain-containing protein 9 homolog
Glyma.06G078100	L1	AT4G31240.1	--	protein kinase C-like zinc finger protein
Glyma.11G192900	L1	AT5G22920.1	--	CHY-type/CTCHY-type/RING-type Zinc finger protein
Glyma.17G145400	L1	AT4G17500.1	ATERF-1,ERF-1	ethylene responsive element binding factor 1
Glyma.13G185200	L1	AT5G54390.1	AHL,ATAHL,HL	HAL2-like
Glyma.18G027100	L1	AT3G08510.1	ATPLC2,PLC2	phospholipase C 2
Glyma.18G297500	L1	AT1G13340.1	--	Regulator of Vps4 activity in the MVB pathway protein
Glyma.12G098700	L1	AT2G32415.1	--	Polynucleotidyl transferase, ribonuclease H fold protein with HRDC domain
Glyma.15G257600	L1	AT1G06620.1	--	2-oxoglutarate (2OG) and Fe(II)-dependent oxygenase superfamily protein
Glyma.07G239200	L1	AT4G16210.1	E-COAH-2,ECHIA	enoyl-CoA hydratase/isomerase A
Glyma.11G081800	L1	AT5G66055.1	AKRP,EMB16,EMB2036	ankyrin repeat protein
Glyma.15G196700	L1	--	--	--
Glyma.17G112300	L1	AT2G33310.2	IAA13	auxin-induced protein 13
Glyma.11G046900	L1	AT4G37680.1	HHP4	heptahelical protein 4
Glyma.05G141200	L1	AT1G30135.1	JAZ8,TIFY5A	jasmonate-zim-domain protein 8
Glyma.19G187600	L1	AT2G36750.1	UGT73C1	UDP-glucosyl transferase 73C1
Glyma.20G227300	L1	AT3G04350.1	--	Plant protein of unknown function (DUF946)
Glyma.18G074000	L1	AT4G26555.1	--	FKBP-like peptidyl-prolyl cis-trans isomerase family protein
Glyma.12G187400	L1	AT5G22250.1	--	Polynucleotidyl transferase, ribonuclease H-like superfamily protein
Glyma.18G083200	L1	AT3G07040.1	RPM1,RPS3	NB-ARC domain-containing disease resistance protein
Glyma.15G096600	L1	AT4G15680.1	--	Thioredoxin superfamily protein
Glyma.08G178000	L1	AT5G64260.1	EXL2	EXORDIUM like 2
Glyma.11G252100	L1	AT3G48660.1	--	Protein of unknown function (DUF 3339)
Glyma.14G136600	L1	AT1G72880.1	--	Survival protein SurE-like phosphatase/nucleotidase
Glyma.06G277700	L1	AT1G06340.1	--	Plant Tudor-like protein
Glyma.16G036300	L1	AT3G03720.1	CAT4	cationic amino acid transporter 4
Glyma.13G222500	L1	AT5G14270.2	ATBET9,BET9	bromodomain and extraterminal domain protein 9
Glyma.19G020700	L1	AT3G47800.1	--	Galactose mutarotase-like superfamily protein
Glyma.10G270400	L1	AT1G15060.1	--	Uncharacterised conserved protein UCP031088, alpha/beta hydrolase
Glyma.03G084100	L1	AT5G44710.1	--	--
Glyma.06G234200	L1	AT5G54080.1	HGO	homogentisate 1,2-dioxygenase
Glyma.16G159700	L1	AT5G17680.1	--	disease resistance protein (TIR-NBS-LRR class), putative
Glyma.08G253700	L1	AT3G30380.2	--	alpha/beta-Hydrolases superfamily protein
Glyma.07G021800	L1	AT1G80920.1	J8	Chaperone DnaJ-domain superfamily protein
Glyma.14G152100	L1	AT1G44170.1	ALDH3H1,ALDH4	aldehyde dehydrogenase 3H1
Glyma.06G150400	L1	AT1G49230.1	--	RING/U-box superfamily protein
Glyma.19G236700	L1	AT3G06130.1	--	Heavy metal transport/detoxification superfamily protein
Glyma.08G240700	L1	AT5G39420.1	cdc2cAt	CDC2C
Glyma.16G063600	L1	AT4G12560.1	CPR30	F-box and associated interaction domains-containing protein
Glyma.20G148900	L1	AT3G22740.1	HMT3	homocysteine S-methyltransferase 3
Glyma.15G114500	L1	AT1G12064.1	--	--
Glyma.20G102100	L1	AT5G08350.1	--	GRAM domain-containing protein / ABA-responsive protein-related
Glyma.10G247100	L1	AT2G32040.1	--	Major facilitator superfamily protein
Glyma.17G036400	L1	AT1G47960.1	ATC/VIF1,C/VIF1	cell wall / vacuolar inhibitor of fructosidase 1
Glyma.08G045300	L1	AT1G24600.1	--	--
Glyma.05G127500	L1	AT4G18160.1	ATKCO6,ATTPK3,KCO6,TPK3	Ca2+ activated outward rectifying K+ channel 6
Glyma.04G252100	L1	AT4G36020.1	CSDP1	cold shock domain protein 1
Glyma.04G191500	L1	AT5G63190.1	--	MA3 domain-containing protein
Glyma.11G235800	L1	AT4G39640.1	GGT1	gamma-glutamyl transpeptidase 1
Glyma.12G099300	L1	AT3G21690.1	--	MATE efflux family protein
Glyma.13G269100	L1	AT1G78780.2	--	pathogenesis-related family protein
Glyma.01G087700	L1	AT1G25570.1	--	Di-glucose binding protein with Leucine-rich repeat domain
Glyma.05G080200	L1	AT5G04190.1	PKS4	phytochrome kinase substrate 4
Glyma.20G018600	L1	AT1G64940.1	CYP89A6	cytochrome P450, family 87, subfamily A, polypeptide 6
Glyma.20G066800	L1	AT4G22120.1	--	ERD (early-responsive to dehydration stress) family protein
Glyma.04G101500	L1	AT4G08920.1	ATCRY1,BLU1,CRY1,HY4,OOP2	cryptochrome 1
Glyma.18G266700	L1	AT3G02110.1	scpl25	serine carboxypeptidase-like 25
Glyma.11G182400	L1	AT3G44380.1	--	Late embryogenesis abundant (LEA) hydroxyproline-rich glycoprotein family
Glyma.06G148200	L1	--	--	--
Glyma.08G315700	L1	--	--	--
Glyma.05G194600	L1	AT5G09220.1	AAP2	amino acid permease 2
Glyma.10G094000	L1	AT2G41190.1	--	Transmembrane amino acid transporter family protein
Glyma.10G290500	L1	AT2G39490.1	--	F-box family protein
Glyma.02G256800	L1	AT5G05690.1	CBB3,CPD,CYP90,CYP90A,CYP90A1,DWF3	Cytochrome P450 superfamily protein
Glyma.09G072200	L1	AT5G20730.2	ARF7,BIP,IAA21,IAA23,IAA25,MSG1,NPH4,TIR5	Transcriptional factor B3 family protein / auxin-responsive factor AUX/IAA-related
Glyma.07G252600	L1	AT4G15560.1	CLA,CLA1,DEF,DXPS2,DXS	Deoxyxylulose-5-phosphate synthase
Glyma.12G200600	L1	AT4G10270.1	--	Wound-responsive family protein
Glyma.13G239000	L1	AT1G17420.1	LOX3	lipoxygenase 3
Glyma.04G147100	L1	AT4G28050.1	TET7	tetraspanin7
Glyma.10G247200	L1	AT3G22540.1	--	Protein of unknown function (DUF1677)
Glyma.13G357300	L1	AT1G52230.1	PSAH-2,PSAH2,PSI-H	photosystem I subunit H2
Glyma.13G301700	L1	AT4G10270.1	--	Wound-responsive family protein
Glyma.13G183200	L1	--	--	--
Glyma.12G059100	L1	AT1G07440.1	--	NAD(P)-binding Rossmann-fold superfamily protein
Glyma.03G048300	L1	AT3G14460.1	--	LRR and NB-ARC domains-containing disease resistance protein
Glyma.16G145800	L1	AT3G54890.1	LHCA1	photosystem I light harvesting complex gene 1
Glyma.10G177200	L1	AT4G10340.1	LHCB5	light harvesting complex of photosystem II 5
Glyma.03G180300	L1	AT3G53400.1	--	--
Glyma.15G008400	L1	AT3G15730.1	PLD,PLDALPHA1	phospholipase D alpha 1
Glyma.08G074000	L1	AT1G15820.1	CP24,LHCB6	light harvesting complex photosystem II subunit 6
Glyma.16G203100	L1	AT5G51720.1	--	2 iron, 2 sulfur cluster binding
Glyma.08G271100	L1	AT4G17905.1	ATL4H	RING/U-box superfamily protein
Glyma.11G107600	L1	AT2G16730.1	BGAL13	glycosyl hydrolase family 35 protein
Glyma.14G182500	L1	AT1G13810.1	--	Restriction endonuclease, type II-like superfamily protein
Glyma.03G129100	L1	AT5G14800.1	AT-P5C1,AT-P5R,EMB2772,P5CR	pyrroline-5- carboxylate (P5C) reductase
Glyma.20G087300	L1	AT5G37590.1	--	Tetratricopeptide repeat (TPR)-like superfamily protein
Glyma.05G194200	L1	--	--	--
Glyma.11G074300	L1	AT4G36210.3	--	Protein of unknown function (DUF726)
Glyma.07G008100	L1	AT3G13898.1	--	--
Glyma.20G178800	L1	AT1G61560.1	ATMLO6,MLO6	Seven transmembrane MLO family protein
Glyma.07G015800	L1	AT1G59870.1	ABCG36,ATABCG36,ATPDR8,PDR8,PEN3	ABC-2 and Plant PDR ABC-type transporter family protein
Glyma.15G263600	L1	AT2G44260.1	--	Plant protein of unknown function (DUF946)
Glyma.13G326800	L1	AT5G60570.1	--	Galactose oxidase/kelch repeat superfamily protein
Glyma.03G042700	L1	AT2G38470.1	ATWRKY33,WRKY33	WRKY DNA-binding protein 33
Glyma.16G137300	L1	AT5G17680.1	--	disease resistance protein (TIR-NBS-LRR class), putative
Glyma.20G112900	L1	AT2G39210.1	--	Major facilitator superfamily protein
Glyma.18G134200	L1	AT5G08520.1	--	Duplicated homeodomain-like superfamily protein
Glyma.17G253100	L1	AT1G75380.1	ATBBD1,BBD1	bifunctional nuclease in basal defense response 1
Glyma.08G055100	L1	AT3G17950.1	--	--
Glyma.17G043000	L1	AT1G59740.1	--	Major facilitator superfamily protein
Glyma.01G007400	L1	AT5G25930.1	--	Protein kinase family protein with leucine-rich repeat domain
Glyma.08G124300	L1	AT4G02510.1	ATTOC159,PPI2,TOC159,TOC160,TOC86	translocon at the outer envelope membrane of chloroplasts 159
Glyma.19G117200	L1	AT5G17850.1	--	Sodium/calcium exchanger family protein
Glyma.02G123300	L1	AT4G24490.1	ATRGTA1,RGTA1	RAB geranylgeranyl transferase alpha subunit 1
Glyma.08G336100	L1	AT2G01870.1	--	--
Glyma.11G199300	L1	AT4G27950.1	CRF4	cytokinin response factor 4
Glyma.19G112800	L1	AT5G18130.1	--	--
Glyma.11G130300	L1	AT3G45140.1	ATLOX2,LOX2	lipoxygenase 2
Glyma.17G227500	L1	AT2G26170.1	CYP711A1,MAX1	cytochrome P450, family 711, subfamily A, polypeptide 1
Glyma.06G050800	L1	AT3G20430.1	--	--
Glyma.19G011600	L1	AT3G28050.1	--	nodulin MtN21 /EamA-like transporter family protein
Glyma.18G226200	L1	AT4G00750.1	--	S-adenosyl-L-methionine-dependent methyltransferases superfamily protein
Glyma.19G099500	L1	AT4G25040.1	--	Uncharacterised protein family (UPF0497)
Glyma.18G123800	L1	AT2G02800.1	APK2B	protein kinase 2B
Glyma.08G367100	L1	AT5G16150.1	GLT1,PGLCT	plastidic GLC translocator
Glyma.14G071700	L1	AT1G75380.1	ATBBD1,BBD1	bifunctional nuclease in basal defense response 1
Glyma.13G329300	L1	AT3G45620.1	--	Transducin/WD40 repeat-like superfamily protein
Glyma.11G231400	L1	AT3G11110.1	--	RING/U-box superfamily protein
Glyma.08G268900	L1	AT1G68710.1	--	ATPase E1-E2 type family protein / haloacid dehalogenase-like hydrolase family protein
Glyma.06G165000	L1	AT3G26744.1	ATICE1,ICE1,SCRM	basic helix-loop-helix (bHLH) DNA-binding superfamily protein
Glyma.13G076800	L1	AT3G20770.1	AtEIN3,EIN3	Ethylene insensitive 3 family protein
Glyma.13G098300	L1	--	--	--
Glyma.06G031000	L1	AT1G19530.1	--	--
Glyma.10G083600	L1	AT2G24960.2	--	--
Glyma.16G017500	L1	AT4G10490.1	--	2-oxoglutarate (2OG) and Fe(II)-dependent oxygenase superfamily protein
Glyma.01G122000	L1	AT3G11210.1	--	SGNH hydrolase-type esterase superfamily protein
Glyma.19G020000	L1	AT5G62740.1	ATHIR1,HIR1	SPFH/Band 7/PHB domain-containing membrane-associated protein family
Glyma.16G213700	L1	AT5G36930.2	--	Disease resistance protein (TIR-NBS-LRR class) family
Glyma.13G344900	L1	AT1G06050.1	--	Protein of unknown function (DUF1336)
Glyma.09G145700	L1	AT3G61060.1	AtPP2-A13,PP2-A13	phloem protein 2-A13
Glyma.20G009800	L1	AT4G37180.1	--	Homeodomain-like superfamily protein
Glyma.09G079600	L1	AT1G48280.1	--	hydroxyproline-rich glycoprotein family protein
Glyma.13G238500	L1	AT4G32480.1	--	Protein of unknown function (DUF506)
Glyma.13G098200	L1	AT5G57340.1	--	--
Glyma.04G251000	L1	AT4G08290.1	--	nodulin MtN21 /EamA-like transporter family protein
Glyma.17G021800	L1	AT4G15560.1	CLA,CLA1,DEF,DXPS2,DXS	Deoxyxylulose-5-phosphate synthase
Glyma.16G088400	L1	AT3G07310.1	--	Protein of unknown function (DUF760)
Glyma.06G014200	L1	AT2G33585.1	--	--
Glyma.09G182900	L1	AT5G64200.1	ATSC35,SC35	ortholog of human splicing factor SC35
Glyma.19G022700	L1	AT5G36930.2	--	Disease resistance protein (TIR-NBS-LRR class) family
Glyma.15G240600	L1	AT1G17020.1	ATSRG1,SRG1	senescence-related gene 1
Glyma.14G085400	L1	AT4G06744.1	--	Leucine-rich repeat (LRR) family protein
Glyma.17G020300	L1	AT5G18930.1	BUD2,SAMDC4	Adenosylmethionine decarboxylase family protein
Glyma.08G007900	L1	AT4G25080.1	CHLM	magnesium-protoporphyrin IX methyltransferase
Glyma.02G109800	L1	AT1G69490.1	ANAC029,ATNAP,NAP	NAC-like, activated by AP3/PI
Glyma.15G102800	L1	AT3G23590.1	MED33A,RFR1	REF4-related 1
Glyma.07G152000	L1	AT5G01360.1	TBL3	Plant protein of unknown function (DUF828)
Glyma.12G112100	L1	--	--	--
Glyma.03G031200	L1	AT3G26330.1	CYP71B37	cytochrome P450, family 71, subfamily B, polypeptide 37
Glyma.13G333200	L1	AT3G46130.1	ATMYB48,ATMYB48-1,ATMYB48-2,ATMYB48-3,MYB48	myb domain protein 48
Glyma.19G260400	L1	AT5G24470.1	APRR5,PRR5	pseudo-response regulator 5
Glyma.06G220800	L1	AT5G20230.1	ATBCB,BCB,SAG14	blue-copper-binding protein
Glyma.13G289700	L1	AT1G50640.1	ATERF3,ERF3	ethylene responsive element binding factor 3
Glyma.10G173700	L1	AT3G61850.1	DAG1	Dof-type zinc finger DNA-binding family protein
Glyma.08G134500	L1	AT5G09430.1	--	alpha/beta-Hydrolases superfamily protein
Glyma.04G208300	L1	AT1G01720.1	ANAC002,ATAF1	NAC (No Apical Meristem) domain transcriptional regulator superfamily protein
Glyma.01G124000	L1	AT3G51760.1	--	Protein of unknown function (DUF688)
Glyma.15G003300	L1	AT1G80840.1	ATWRKY40,WRKY40	WRKY DNA-binding protein 40
Glyma.13G140200	L1	AT5G03230.1	--	Protein of unknown function, DUF584
Glyma.07G105300	L1	AT1G55150.1	--	DEA(D/H)-box RNA helicase family protein
Glyma.11G226000	L1	AT2G39890.1	ATPROT1,PROT1	proline transporter 1
Glyma.04G042400	L1	AT2G19130.1	--	S-locus lectin protein kinase family protein
Glyma.09G129400	L1	AT4G21190.1	emb1417	Pentatricopeptide repeat (PPR) superfamily protein
Glyma.16G004500	L1	AT4G33090.1	APM1,ATAPM1	aminopeptidase M1
Glyma.01G128100	L1	AT2G38470.1	ATWRKY33,WRKY33	WRKY DNA-binding protein 33
Glyma.15G016100	L1	AT1G79870.1	--	D-isomer specific 2-hydroxyacid dehydrogenase family protein
Glyma.06G262100	L1	AT4G21380.1	ARK3,RK3	receptor kinase 3
Glyma.18G011100	L1	AT1G24440.1	--	RING/U-box superfamily protein
Glyma.06G037000	L1	AT2G26530.1	AR781	Protein of unknown function (DUF1645)
Glyma.02G099500	L1	AT1G25560.1	EDF1,TEM1	AP2/B3 transcription factor family protein
Glyma.18G064000	L1	AT1G07230.1	NPC1	non-specific phospholipase C1
Glyma.20G111800	L1	AT5G04760.1	--	Duplicated homeodomain-like superfamily protein
Glyma.03G256700	L1	AT5G24110.1	ATWRKY30,WRKY30	WRKY DNA-binding protein 30
Glyma.17G156100	L1	AT4G37850.1	--	basic helix-loop-helix (bHLH) DNA-binding superfamily protein
Glyma.08G328400	L1	AT4G18220.1	--	Drug/metabolite transporter superfamily protein
Glyma.15G151300	L1	--	--	--
Glyma.04G194600	L1	AT5G63420.1	emb2746	RNA-metabolising metallo-beta-lactamase family protein
Glyma.09G041800	L1	--	--	--
Glyma.04G256800	L1	AT1G72040.1	--	P-loop containing nucleoside triphosphate hydrolases superfamily protein
Glyma.12G035600	L1	AT5G45600.1	GAS41,TAF14B	YEATS family protein
Glyma.10G259000	L1	AT4G15090.1	FAR1	FRS (FAR1 Related Sequences) transcription factor family
Glyma.13G307200	L1	AT3G21740.1	APO4	Arabidopsis thaliana protein of unknown function (DUF794)
Glyma.09G202600	L1	AT2G22660.2	--	Protein of unknown function (duplicated DUF1399)
Glyma.06G317100	L1	AT5G61520.1	--	Major facilitator superfamily protein
Glyma.16G027200	L1	AT2G46340.1	SPA1	SPA (suppressor of phyA-105) protein family
Glyma.03G235600	L1	AT3G05510.1	--	Phospholipid/glycerol acyltransferase family protein
Glyma.09G212600	L1	AT4G19100.1	--	Protein of unknown function (DUF3464)
Glyma.17G153900	L1	AT5G46580.1	--	pentatricopeptide (PPR) repeat-containing protein
Glyma.02G239500	L1	AT5G16370.1	AAE5	acyl activating enzyme 5
Glyma.19G155500	L1	AT2G31530.1	EMB2289,SCY2	SecY protein transport family protein
Glyma.13G237000	L1	AT1G28330.1	DRM1,DYL1	dormancy-associated protein-like 1
Glyma.19G248900	L1	AT3G23240.1	ATERF1,ERF1	ethylene response factor 1
Glyma.19G019400	L1	AT1G16830.1	--	Pentatricopeptide repeat (PPR) superfamily protein
Glyma.17G061500	L1	AT5G57340.1	--	--
Glyma.01G086700	L1	AT1G25550.1	--	myb-like transcription factor family protein
Glyma.16G084000	L1	AT1G65620.1	AS2	Lateral organ boundaries (LOB) domain family protein
Glyma.16G005200	L1	AT1G72820.1	--	Mitochondrial substrate carrier family protein
Glyma.14G098200	L1	AT5G21940.1	--	--
Glyma.19G100200	L1	AT1G12820.1	AFB3	auxin signaling F-box 3
Glyma.12G172300	L1	AT3G45210.1	--	Protein of unknown function, DUF584
Glyma.11G014900	L1	AT1G20560.1	AAE1	acyl activating enzyme 1
Glyma.07G237600	L1	AT3G17120.1	--	--
Glyma.08G232200	L1	--	--	--
Glyma.05G224400	L1	AT2G19810.1	--	CCCH-type zinc finger family protein
Glyma.10G027900	L1	AT3G22550.1	--	Protein of unknown function (DUF581)
Glyma.20G171500	L1	--	--	--
Glyma.09G186200	L1	AT3G48310.1	CYP71A22	cytochrome P450, family 71, subfamily A, polypeptide 22
Glyma.15G223000	L1	--	--	--
Glyma.10G074600	L1	AT3G52610.1	--	--
Glyma.06G298400	L1	AT4G28240.1	--	Wound-responsive family protein
Glyma.12G136900	L1	AT5G54630.1	--	zinc finger protein-related
Glyma.02G036400	L1	AT1G23390.1	--	Kelch repeat-containing F-box family protein
Glyma.06G124000	L1	AT1G21360.1	GLTP2	glycolipid transfer protein 2
Glyma.06G132600	L1	AT4G27700.1	--	Rhodanese/Cell cycle control phosphatase superfamily protein
Glyma.03G043300	L1	AT5G01710.1	--	methyltransferases
Glyma.08G158000	L1	--	--	--
Glyma.20G166100	L1	AT3G43660.1	--	Vacuolar iron transporter (VIT) family protein
Glyma.13G092600	L1	--	--	--
Glyma.12G015300	L1	AT1G22440.1	--	Zinc-binding alcohol dehydrogenase family protein
Glyma.16G135900	L1	AT5G17680.1	--	disease resistance protein (TIR-NBS-LRR class), putative
Glyma.02G024200	L1	AT1G27100.1	--	Actin cross-linking protein
Glyma.12G185400	L1	AT2G27480.1	--	Calcium-binding EF-hand family protein
Glyma.11G022800	L1	AT5G52430.1	--	hydroxyproline-rich glycoprotein family protein
Glyma.09G031700	L1	AT1G48040.1	--	Protein phosphatase 2C family protein
Glyma.07G023300	L1	AT1G80840.1	ATWRKY40,WRKY40	WRKY DNA-binding protein 40
Glyma.20G018000	L1	AT1G70820.1	--	phosphoglucomutase, putative / glucose phosphomutase, putative
Glyma.19G108800	L1	AT3G04070.2	anac047,NAC047	NAC domain containing protein 47
Glyma.08G173400	L1	AT1G56010.2	anac021,ANAC022,NAC1	NAC domain containing protein 1
Glyma.15G254000	L1	AT1G56010.2	anac021,ANAC022,NAC1	NAC domain containing protein 1
Glyma.08G021900	L1	AT4G23810.1	ATWRKY53,WRKY53	WRKY family transcription factor
Glyma.17G230700	L1	AT4G32940.1	GAMMA-VPE,GAMMAVPE	gamma vacuolar processing enzyme
Glyma.17G242400	L1	AT4G25000.1	AMY1,ATAMY1	alpha-amylase-like
Glyma.12G030600	L1	AT4G38690.1	--	PLC-like phosphodiesterases superfamily protein
Glyma.10G023300	L1	AT5G35960.1	--	Protein kinase family protein
Glyma.05G121000	L1	AT3G26410.1	--	methyltransferases;nucleic acid binding
Glyma.08G285800	L1	AT1G70480.2	--	Domain of unknown function (DUF220)
Glyma.14G054400	L1	AT1G73880.1	UGT89B1	UDP-glucosyl transferase 89B1
Glyma.16G065500	L1	AT4G08850.1	--	Leucine-rich repeat receptor-like protein kinase family protein
Glyma.05G215900	L1	AT4G23810.1	ATWRKY53,WRKY53	WRKY family transcription factor
Glyma.03G022800	L1	AT1G24620.1	--	EF hand calcium-binding protein family
Glyma.14G208300	L1	AT5G16370.1	AAE5	acyl activating enzyme 5
Glyma.20G160600	L1	AT3G03750.2	SDG20,SUVR3	SET domain protein 20
Glyma.01G194500	L1	AT3G49870.1	ARLA1C,ATARLA1C	ADP-ribosylation factor-like A1C
Glyma.11G244500	L1	AT1G13160.1	--	ARM repeat superfamily protein
Glyma.11G118000	L1	AT1G19400.1	--	Erythronate-4-phosphate dehydrogenase family protein
Glyma.20G196900	L1	AT5G51100.1	FSD2	Fe superoxide dismutase 2
Glyma.12G112000	L1	AT4G03510.1	ATRMA1,RMA1	RING membrane-anchor 1
Glyma.01G067600	L1	AT1G11260.1	ATSTP1,STP1	sugar transporter 1
Glyma.03G030800	L1	AT4G31500.1	ATR4,CYP83B1,RED1,RNT1,SUR2	cytochrome P450, family 83, subfamily B, polypeptide 1
Glyma.06G165700	L1	AT5G50915.1	--	basic helix-loop-helix (bHLH) DNA-binding superfamily protein
Glyma.02G309700	L1	AT3G22150.1	--	Tetratricopeptide repeat (TPR)-like superfamily protein
Glyma.10G151100	L1	--	--	--
Glyma.08G195300	L1	AT1G51700.1	ADOF1,DOF1	DOF zinc finger protein 1
Glyma.16G026000	L1	AT4G01030.1	--	pentatricopeptide (PPR) repeat-containing protein
Glyma.17G087300	L1	AT4G19180.1	--	GDA1/CD39 nucleoside phosphatase family protein
Glyma.10G296800	L1	AT3G59340.1	--	Eukaryotic protein of unknown function (DUF914)
Glyma.10G088000	L1	AT3G54720.1	AMP1,COP2,HPT,MFO1,PT	Peptidase M28 family protein
Glyma.18G127500	L1	AT1G10350.1	--	DNAJ heat shock family protein
Glyma.12G074400	L1	AT5G59990.1	--	CCT motif family protein
Glyma.19G261400	L1	AT5G28450.1	--	Chlorophyll A-B binding family protein
Glyma.17G131800	L1	AT5G52020.1	--	Integrase-type DNA-binding superfamily protein
Glyma.10G038300	L1	AT2G18760.1	CHR8	chromatin remodeling 8
Glyma.13G051600	L1	AT4G39950.1	CYP79B2	cytochrome P450, family 79, subfamily B, polypeptide 2
Glyma.10G277800	L1	AT5G04760.1	--	Duplicated homeodomain-like superfamily protein
Glyma.07G139300	L1	AT5G02020.1	--	--
Glyma.16G001100	L1	AT4G18530.1	--	Protein of unknown function (DUF707)
Glyma.02G131500	L1	AT4G34030.1	MCCB	3-methylcrotonyl-CoA carboxylase
Glyma.15G036000	L1	AT2G40070.1	--	--
Glyma.12G222400	L1	AT4G27450.1	--	Aluminium induced protein with YGL and LRDR motifs
Glyma.13G248300	L1	AT1G11330.1	--	S-locus lectin protein kinase family protein
Glyma.01G009600	L1	AT5G45580.1	--	Homeodomain-like superfamily protein
Glyma.17G013000	L1	AT1G62040.2	ATG8C	Ubiquitin-like superfamily protein
Glyma.07G196000	L1	AT4G03510.1	ATRMA1,RMA1	RING membrane-anchor 1
Glyma.09G038600	L1	AT5G49360.1	ATBXL1,BXL1	beta-xylosidase 1
Glyma.02G145300	L1	AT1G03090.2	MCCA	methylcrotonyl-CoA carboxylase alpha chain, mitochondrial / 3-methylcrotonyl-CoA carboxylase 1 (MCCA)
Glyma.18G165600	L1	--	--	--
Glyma.10G142100	L1	AT3G05910.1	--	Pectinacetylesterase family protein
Glyma.01G031900	L1	AT1G23870.1	ATTPS9,TPS9	trehalose-phosphatase/synthase 9
Glyma.20G008400	L1	--	--	--
Glyma.07G064400	L1	AT5G01150.1	--	Protein of unknown function (DUF674)
Glyma.10G248900	L1	AT2G32150.1	--	Haloacid dehalogenase-like hydrolase (HAD) superfamily protein
Glyma.17G068800	L1	AT4G30410.1	--	sequence-specific DNA binding transcription factors
Glyma.14G062200	L1	AT2G38090.1	--	Duplicated homeodomain-like superfamily protein
Glyma.04G066300	L1	AT4G32280.1	IAA29	indole-3-acetic acid inducible 29
Glyma.14G092600	L1	AT1G55340.2	--	Protein of unknown function (DUF1639)
Glyma.16G077200	L1	AT2G25800.1	--	Protein of unknown function (DUF810)
Glyma.20G006400	L1	AT1G20980.1	ATSPL14,FBR6,SPL14,SPL1R2	squamosa promoter binding protein-like 14
Glyma.07G092600	L1	AT1G48840.1	--	Plant protein of unknown function (DUF639)
Glyma.01G142400	L1	--	--	--
Glyma.10G019800	L1	--	--	--
Glyma.11G116600	L1	AT4G39210.1	APL3	Glucose-1-phosphate adenylyltransferase family protein
Glyma.15G004500	L1	AT1G80650.1	RTL1	RNAse THREE-like protein 1
Glyma.09G123900	L1	--	--	--
Glyma.05G013300	L1	AT3G18550.2	ATTCP18,BRC1,TCP18	TCP family transcription factor
Glyma.05G224500	L1	AT4G26260.2	MIOX4	myo-inositol oxygenase 4
Glyma.09G033500	L1	AT5G49525.1	--	--
Glyma.08G168300	L1	AT3G12830.1	--	SAUR-like auxin-responsive protein family
Glyma.17G028000	L1	AT3G06850.1	BCE2,DIN3,LTA1	2-oxoacid dehydrogenases acyltransferase family protein
Glyma.17G066500	L1	AT4G15560.1	CLA,CLA1,DEF,DXPS2,DXS	Deoxyxylulose-5-phosphate synthase
Glyma.19G132900	L1	AT5G04040.1	SDP1	Patatin-like phospholipase family protein
Glyma.12G104800	L1	AT2G31180.1	ATMYB14,MYB14,MYB14AT	myb domain protein 14
Glyma.13G196600	L1	AT3G27890.1	NQR	NADPH:quinone oxidoreductase
Glyma.05G002500	L1	AT3G01640.1	ATGLCAK,GLCAK	glucuronokinase G
Glyma.12G167400	L1	AT1G80160.1	--	Lactoylglutathione lyase / glyoxalase I family protein
Glyma.09G047200	L1	AT4G20260.6	ATPCAP1,PCAP1	plasma-membrane associated cation-binding protein 1
Glyma.13G233300	L1	AT2G29120.1	ATGLR2.7,GLR2.7	glutamate receptor 2.7
Glyma.20G144800	L1	AT2G32150.1	--	Haloacid dehalogenase-like hydrolase (HAD) superfamily protein
Glyma.19G015300	L1	AT4G31970.1	CYP82C2	cytochrome P450, family 82, subfamily C, polypeptide 2
Glyma.05G147100	L1	AT1G13710.1	CYP78A5,KLU	cytochrome P450, family 78, subfamily A, polypeptide 5
Glyma.17G149400	L1	AT4G17080.1	--	Histone H3 K4-specific methyltransferase SET7/9 family protein
Glyma.04G195700	L1	AT1G67340.1	--	HCP-like superfamily protein with MYND-type zinc finger
Glyma.18G086900	L1	AT3G07040.1	RPM1,RPS3	NB-ARC domain-containing disease resistance protein
Glyma.15G143700	L1	AT5G49360.1	ATBXL1,BXL1	beta-xylosidase 1
Glyma.04G188000	L1	AT3G11330.1	PIRL9	plant intracellular ras group-related LRR 9
Glyma.03G013600	L1	AT1G01760.1	--	adenosine deaminases;RNA binding;RNA binding;adenosine deaminases
Glyma.18G231300	L1	AT2G45850.1	--	AT hook motif DNA-binding family protein
Glyma.12G128600	L1	AT2G42620.1	MAX2,ORE9,PPS	RNI-like superfamily protein
Glyma.19G253600	L1	AT5G41760.1	--	Nucleotide-sugar transporter family protein
Glyma.16G149300	L1	AT4G37330.1	CYP81D4	cytochrome P450, family 81, subfamily D, polypeptide 4
Glyma.12G108400	L1	AT4G03390.1	SRF3	STRUBBELIG-receptor family 3
Glyma.09G069800	L1	AT3G45310.1	--	Cysteine proteinases superfamily protein
Glyma.01G006200	L1	--	--	--
Glyma.12G200500	L1	AT4G10270.1	--	Wound-responsive family protein
Glyma.14G057300	L1	AT5G58530.1	--	Glutaredoxin family protein
Glyma.03G055900	L1	AT2G38280.1	ATAMPD,FAC1	AMP deaminase, putative / myoadenylate deaminase, putative
Glyma.10G079900	L1	AT2G35980.1	ATNHL10,NHL10,YLS9	Late embryogenesis abundant (LEA) hydroxyproline-rich glycoprotein family
Glyma.11G065000	L1	AT4G36730.1	GBF1	G-box binding factor 1
Glyma.05G128500	L1	--	--	--
Glyma.05G099900	L1	AT2G23200.1	--	Protein kinase superfamily protein
Glyma.08G236200	L1	AT1G16520.1	--	--
Glyma.17G071000	L1	AT4G30845.1	--	--
Glyma.05G044200	L1	AT5G63190.1	--	MA3 domain-containing protein
Glyma.12G014400	L1	AT1G64980.1	--	Nucleotide-diphospho-sugar transferases superfamily protein
Glyma.04G167900	L1	AT3G47470.1	CAB4,LHCA4	light-harvesting chlorophyll-protein complex I subunit A4
Glyma.05G128000	L1	AT1G29930.1	AB140,CAB1,CAB140,LHCB1.3	chlorophyll A/B binding protein 1
Glyma.01G202700	L1	AT2G22740.1	SDG23,SUVH6	SU(VAR)3-9 homolog 6
Glyma.10G021200	L1	AT3G62950.1	--	Thioredoxin superfamily protein
Glyma.12G049100	L1	AT3G54420.1	ATCHITIV,ATEP3,CHIV,EP3	homolog of carrot EP3-3 chitinase
Glyma.12G015400	L1	AT1G22440.1	--	Zinc-binding alcohol dehydrogenase family protein
Glyma.12G015100	L1	AT1G22440.1	--	Zinc-binding alcohol dehydrogenase family protein
Glyma.07G073500	L1	AT1G01770.1	--	--
Glyma.11G169900	L1	AT2G30070.1	ATKT1,ATKT1P,ATKUP1,KT1,KUP1	potassium transporter 1
Glyma.12G118600	L1	AT1G28440.1	HSL1	HAESA-like 1
Glyma.12G150500	L1	AT4G27450.1	--	Aluminium induced protein with YGL and LRDR motifs
Glyma.05G152600	L1	AT4G13310.2	CYP71A20	cytochrome P450, family 71, subfamily A, polypeptide 20
Glyma.01G192900	L1	--	--	--
Glyma.12G191700	L1	AT2G32530.1	ATCSLB03,ATCSLB3,CSLB03	cellulose synthase-like B3
Glyma.07G148900	L1	AT5G01520.1	--	RING/U-box superfamily protein
Glyma.09G092100	L1	AT5G25280.1	--	serine-rich protein-related
Glyma.12G045900	L1	AT1G49380.1	--	cytochrome c biogenesis protein family
Glyma.15G178400	L1	AT1G54100.1	ALDH7B4	aldehyde dehydrogenase 7B4
Glyma.06G170700	L1	AT3G48530.1	KING1	SNF1-related protein kinase regulatory subunit gamma 1
Glyma.20G070100	L1	AT5G07580.1	--	Integrase-type DNA-binding superfamily protein
Glyma.13G279200	L1	AT4G27450.1	--	Aluminium induced protein with YGL and LRDR motifs
Glyma.13G370100	L1	AT1G80840.1	ATWRKY40,WRKY40	WRKY DNA-binding protein 40
Glyma.15G132800	L1	AT4G20840.1	--	FAD-binding Berberine family protein
Glyma.16G079400	L1	AT3G14460.1	--	LRR and NB-ARC domains-containing disease resistance protein
Glyma.11G149900	L1	AT2G41430.1	CID1,ERD15,LSR1	dehydration-induced protein (ERD15)
Glyma.12G128800	L1	AT2G30990.1	--	Protein of unknown function (DUF688)
Glyma.17G251800	L1	AT1G19530.1	--	--
Glyma.11G208700	L1	AT5G56550.1	ATOXS3,OXS3	oxidative stress 3
Glyma.14G206100	L1	AT2G30520.1	RPT2	Phototropic-responsive NPH3 family protein
Glyma.09G217900	L1	AT4G19390.1	--	Uncharacterised protein family (UPF0114)
Glyma.14G010500	L1	AT1G55740.1	AtSIP1,SIP1	seed imbibition 1
Glyma.13G105200	L1	AT1G29840.1	--	alpha/beta-Hydrolases superfamily protein
Glyma.07G051500	L1	AT1G32640.1	ATMYC2,JAI1,JIN1,MYC2,RD22BP1,ZBF1	Basic helix-loop-helix (bHLH) DNA-binding family protein
Glyma.04G050300	L1	AT2G19810.1	--	CCCH-type zinc finger family protein
Glyma.20G170300	L1	AT1G74320.1	--	Protein kinase superfamily protein
Glyma.06G050300	L1	AT2G19810.1	--	CCCH-type zinc finger family protein
Glyma.16G032700	L1	AT1G01540.2	--	Protein kinase superfamily protein
Glyma.17G091400	L1	AT3G48020.1	--	--
Glyma.15G268000	L1	AT5G57480.1	--	P-loop containing nucleoside triphosphate hydrolases superfamily protein
Glyma.13G164300	L1	AT5G25280.1	--	serine-rich protein-related
Glyma.16G092200	L1	AT5G16760.1	--	Inositol 1,3,4-trisphosphate 5/6-kinase family protein
Glyma.17G250800	L1	AT2G16250.1	--	Leucine-rich repeat protein kinase family protein
Glyma.14G071800	L1	--	--	--
Glyma.03G247100	L1	AT5G28770.2	AtbZIP63,BZO2H3	bZIP transcription factor family protein
Glyma.08G333400	L1	AT4G26510.1	UKL4	uridine kinase-like 4
Glyma.03G253400	L1	AT5G18310.2	--	--
Glyma.02G102900	L1	AT1G49780.1	PUB26	plant U-box 26
Glyma.15G094700	L1	AT1G29980.1	--	Protein of unknown function, DUF642
Glyma.17G164900	L1	AT3G59650.1	--	mitochondrial ribosomal protein L51/S25/CI-B8 family protein
Glyma.04G083800	L1	AT5G25820.1	--	Exostosin family protein
Glyma.07G228300	L1	AT1G14030.1	--	Rubisco methyltransferase family protein
Glyma.19G233400	L1	AT3G05510.1	--	Phospholipid/glycerol acyltransferase family protein
Glyma.01G119500	L1	AT2G38280.1	ATAMPD,FAC1	AMP deaminase, putative / myoadenylate deaminase, putative
Glyma.06G103200	L1	AT4G08920.1	ATCRY1,BLU1,CRY1,HY4,OOP2	cryptochrome 1
Glyma.18G250000	L1	AT2G04160.1	AIR3	Subtilisin-like serine endopeptidase family protein
Glyma.14G170800	L1	AT1G22180.2	--	Sec14p-like phosphatidylinositol transfer family protein
Glyma.19G084400	L1	AT5G14280.1	--	DNA-binding storekeeper protein-related
Glyma.03G196100	L1	AT3G10130.1	--	SOUL heme-binding family protein
Glyma.16G049700	L1	AT1G12845.1	--	--
Glyma.11G093100	L1	AT4G37370.1	CYP81D8	cytochrome P450, family 81, subfamily D, polypeptide 8
Glyma.12G224300	L1	AT1G53035.1	--	--
Glyma.06G164000	L1	--	--	--
Glyma.08G109900	L1	AT3G26300.1	CYP71B34	cytochrome P450, family 71, subfamily B, polypeptide 34
Glyma.15G271900	L1	AT2G42280.1	--	basic helix-loop-helix (bHLH) DNA-binding superfamily protein
Glyma.13G092500	L1	AT2G18700.1	ATTPS11,ATTPSB,TPS11	trehalose phosphatase/synthase 11
Glyma.09G123800	L1	AT1G70680.1	--	Caleosin-related family protein
Glyma.17G115600	L1	AT4G32400.1	ATBT1,EMB104,EMB42,SHS1	Mitochondrial substrate carrier family protein
Glyma.08G083300	L1	AT5G46330.1	FLS2	Leucine-rich receptor-like protein kinase family protein
Glyma.11G043700	L1	AT4G37850.1	--	basic helix-loop-helix (bHLH) DNA-binding superfamily protein
Glyma.06G164200	L1	--	--	--
Glyma.07G021300	L1	AT2G24100.1	--	--
Glyma.20G115600	L1	AT1G68520.1	--	B-box type zinc finger protein with CCT domain
Glyma.17G036300	L1	AT1G47960.1	ATC/VIF1,C/VIF1	cell wall / vacuolar inhibitor of fructosidase 1
Glyma.18G063500	L1	AT3G47160.1	--	RING/U-box superfamily protein
Glyma.18G054100	L1	AT5G58350.1	WNK4,ZIK2	with no lysine (K) kinase 4
Glyma.15G071300	L1	AT4G27450.1	--	Aluminium induced protein with YGL and LRDR motifs
Glyma.03G155800	L1	AT3G63210.1	MARD1	Protein of unknown function (DUF581)
Glyma.16G054700	L1	--	--	--
Glyma.08G152500	L1	AT2G42280.1	--	basic helix-loop-helix (bHLH) DNA-binding superfamily protein
Glyma.12G008400	L1	AT3G52070.1	--	--
Glyma.14G116400	L1	AT3G11760.1	--	--
Glyma.02G260800	L1	AT4G14270.1	--	--
Glyma.15G151100	L1	--	--	--
Glyma.08G220500	L1	AT4G30780.1	--	--
Glyma.04G195300	L1	AT3G48530.1	KING1	SNF1-related protein kinase regulatory subunit gamma 1
Glyma.13G285400	L1	AT1G50600.1	SCL5	scarecrow-like 5
Glyma.02G247100	L1	AT4G38620.1	ATMYB4,MYB4	myb domain protein 4
Glyma.15G076500	L1	AT1G28330.1	DRM1,DYL1	dormancy-associated protein-like 1
Glyma.16G023200	L1	AT4G10840.1	--	Tetratricopeptide repeat (TPR)-like superfamily protein
Glyma.05G233400	L1	AT3G18440.1	ALMT9,AtALMT9	aluminum-activated malate transporter 9
Glyma.02G072300	L1	AT5G14602.1	--	--
Glyma.17G015900	L1	AT5G19190.1	--	--
Glyma.10G185200	L1	AT1G06750.1	--	P-loop containing nucleoside triphosphate hydrolases superfamily protein
Glyma.11G252200	L1	AT1G27290.1	--	--
Glyma.05G180200	L1	AT4G39790.1	--	Protein of unknown function (DUF630 and DUF632)
Glyma.12G030100	L1	AT2G21120.1	--	Protein of unknown function (DUF803)
Glyma.07G236000	L1	AT3G06500.1	--	Plant neutral invertase family protein
Glyma.10G151000	L1	AT1G56220.3	--	Dormancy/auxin associated family protein
Glyma.09G014700	L1	AT5G47710.1	--	Calcium-dependent lipid-binding (CaLB domain) family protein
Glyma.07G171600	L1	AT3G19860.1	bHLH121	basic helix-loop-helix (bHLH) DNA-binding superfamily protein
Glyma.07G168900	L1	AT4G01870.1	--	tolB protein-related
Glyma.20G237200	L1	AT1G56220.1	--	Dormancy/auxin associated family protein
Glyma.05G155600	L1	AT1G15670.1	--	Galactose oxidase/kelch repeat superfamily protein
Glyma.18G045200	L1	AT5G56550.1	ATOXS3,OXS3	oxidative stress 3
Glyma.15G074800	L1	AT4G32480.1	--	Protein of unknown function (DUF506)
Glyma.16G116000	L1	AT1G32940.1	ATSBT3.5,SBT3.5	Subtilase family protein
Glyma.06G019200	L1	AT4G35240.1	--	Protein of unknown function (DUF630 and DUF632)
Glyma.18G086600	L1	AT3G07040.1	RPM1,RPS3	NB-ARC domain-containing disease resistance protein
Glyma.04G030900	L1	AT1G19530.1	--	--
Glyma.18G004900	L1	AT1G27290.1	--	--
Glyma.18G070900	L1	AT5G43050.1	NPQ6	Protein of unknown function (DUF565)
Glyma.05G180100	L1	AT5G65110.1	ACX2,ATACX2	acyl-CoA oxidase 2
Glyma.16G197600	L1	AT1G62910.1	--	Pentatricopeptide repeat (PPR) superfamily protein
Glyma.03G130900	L1	AT5G04040.1	SDP1	Patatin-like phospholipase family protein
Glyma.19G014800	L1	AT4G31970.1	CYP82C2	cytochrome P450, family 82, subfamily C, polypeptide 2
Glyma.04G207700	L1	AT3G05270.1	--	Plant protein of unknown function (DUF869)
Glyma.14G055200	L1	AT4G14270.1	--	--
Glyma.06G035400	L1	AT4G31940.1	CYP82C4	cytochrome P450, family 82, subfamily C, polypeptide 4
Glyma.19G244800	L1	AT5G28770.2	AtbZIP63,BZO2H3	bZIP transcription factor family protein
Glyma.12G041200	L1	AT5G66440.1	--	--
Glyma.05G155500	L1	AT3G13620.1	--	Amino acid permease family protein
Glyma.18G087000	L1	AT3G07040.1	RPM1,RPS3	NB-ARC domain-containing disease resistance protein
Glyma.11G105800	L1	AT4G36040.1	--	Chaperone DnaJ-domain superfamily protein
Glyma.12G002400	L1	AT5G47850.1	CCR4	CRINKLY4 related 4
Glyma.06G164100	L1	--	--	--
Glyma.13G277000	L1	AT1G53035.1	--	--
Glyma.08G112500	L1	AT1G55265.1	--	Protein of unknown function, DUF538
Glyma.11G085400	L1	AT4G35600.2	CONNEXIN 32	Protein kinase superfamily protein
Glyma.07G066600	L1	AT1G01540.2	--	Protein kinase superfamily protein
Glyma.10G213600	L1	AT2G16880.1	--	Pentatricopeptide repeat (PPR) superfamily protein
Glyma.11G138700	L1	AT1G07540.1	TRFL2	TRF-like 2
Glyma.15G097300	L1	AT5G18650.1	--	CHY-type/CTCHY-type/RING-type Zinc finger protein
Glyma.07G172000	L1	AT1G68020.2	ATTPS6,TPS6	UDP-Glycosyltransferase / trehalose-phosphatase family protein
Glyma.11G139300	L1	AT1G07570.1	APK1,APK1A	Protein kinase superfamily protein
Glyma.07G133000	L1	AT1G07540.1	TRFL2	TRF-like 2
Glyma.04G233000	L1	AT4G27730.1	ATOPT6,OPT6	oligopeptide transporter 1
Glyma.05G041200	L1	AT5G50160.1	ATFRO8,FRO8	ferric reduction oxidase 8
Glyma.07G082000	L1	AT2G45630.2	--	D-isomer specific 2-hydroxyacid dehydrogenase family protein
Glyma.11G112700	L1	AT4G39050.1	--	Kinesin motor family protein
Glyma.08G220000	L1	AT1G80920.1	J8	Chaperone DnaJ-domain superfamily protein
Glyma.06G277000	L1	AT2G42620.1	MAX2,ORE9,PPS	RNI-like superfamily protein
Glyma.06G043800	L1	AT5G67320.1	HOS15	WD-40 repeat family protein
Glyma.12G048200	L1	AT2G15910.1	--	CSL zinc finger domain-containing protein
Glyma.13G051800	L1	AT1G22360.1	AtUGT85A2,UGT85A2	UDP-glucosyl transferase 85A2
Glyma.13G029500	L1	AT1G22360.1	AtUGT85A2,UGT85A2	UDP-glucosyl transferase 85A2
Glyma.14G223400	L1	AT2G30600.1	--	BTB/POZ domain-containing protein
Glyma.02G042200	L1	AT2G17650.1	--	AMP-dependent synthetase and ligase family protein
Glyma.04G018300	L1	AT1G76270.1	--	O-fucosyltransferase family protein
Glyma.01G007100	L2	AT4G29140.1	--	MATE efflux family protein
Glyma.01G231200	L2	AT1G71450.1	--	Integrase-type DNA-binding superfamily protein
Glyma.02G141100	L2	AT3G49100.1	--	Signal recognition particle, SRP9/SRP14 subunit
Glyma.04G117900	L2	AT2G31725.1	--	Eukaryotic protein of unknown function (DUF842)
Glyma.04G128900	L2	--	--	--
Glyma.04G181300	L2	AT4G28890.1	--	RING/U-box superfamily protein
Glyma.06G051900	L2	AT5G61620.1	--	myb-like transcription factor family protein
Glyma.08G001600	L2	--	--	--
Glyma.08G289900	L2	AT2G16790.2	--	P-loop containing nucleoside triphosphate hydrolases superfamily protein
Glyma.10G177800	L2	--	--	--
Glyma.11G006500	L2	AT3G22560.1	--	Acyl-CoA N-acyltransferases (NAT) superfamily protein
Glyma.11G248600	L2	AT1G67570.1	--	Protein of unknown function (DUF3537)
Glyma.14G224300	L2	AT2G01905.1	CYCJ18	cyclin J18
Glyma.20G027600	L2	--	--	--
Glyma.11G038300	L2	AT4G17030.1	AT-EXPR,ATEXLB1,ATEXPR1,ATHEXP BETA 3.1,EXLB1,EXPR	expansin-like B1
Glyma.11G085200	L2	AT2G21100.1	--	Disease resistance-responsive (dirigent-like protein) family protein
Glyma.13G206100	L2	AT1G11630.1	--	Tetratricopeptide repeat (TPR)-like superfamily protein
Glyma.18G140400	L2	AT1G23420.1	INO	Plant-specific transcription factor YABBY family protein
Glyma.14G006000	L2	AT5G27820.1	--	Ribosomal L18p/L5e family protein
Glyma.06G302600	L2	AT1G05260.1	RCI3,RCI3A	Peroxidase superfamily protein
Glyma.02G071600	L2	AT4G13650.1	--	Pentatricopeptide repeat (PPR) superfamily protein
Glyma.13G130200	L2	AT4G28820.2	--	HIT-type Zinc finger family protein
Glyma.04G196300	L2	AT5G53150.1	--	DNAJ heat shock N-terminal domain-containing protein
Glyma.19G186600	L2	AT3G21540.1	--	transducin family protein / WD-40 repeat family protein
Glyma.15G192000	L2	AT4G20380.2	LSD1	LSD1 zinc finger family protein
Glyma.07G198000	L2	AT1G28280.2	--	VQ motif-containing protein
Glyma.15G025800	L2	AT1G17500.1	--	ATPase E1-E2 type family protein / haloacid dehalogenase-like hydrolase family protein
Glyma.08G006700	L2	AT5G61800.1	--	Pentatricopeptide repeat (PPR) superfamily protein
Glyma.04G020800	L2	AT1G20270.1	--	2-oxoglutarate (2OG) and Fe(II)-dependent oxygenase superfamily protein
Glyma.06G086300	L2	AT5G11630.1	--	--
Glyma.12G108000	L2	AT4G28190.1	ULT,ULT1	Developmental regulator, ULTRAPETALA
Glyma.11G217600	L2	AT1G09700.1	DRB1,HYL1	dsRNA-binding domain-like superfamily protein
Glyma.20G017300	L2	AT2G37410.1	ATTIM17-2,TIM17,TIM17-2	translocase inner membrane subunit 17-2
Glyma.15G000800	L2	AT1G78930.1	--	Mitochondrial transcription termination factor family protein
Glyma.10G183800	L2	AT2G33430.1	DAL,DAL1	differentiation and greening-like 1
Glyma.01G153100	L2	AT1G26110.1	DCP5	decapping 5
Glyma.05G241100	L2	AT3G20000.1	TOM40	translocase of the outer mitochondrial membrane 40
Glyma.02G243500	L2	AT1G09680.1	--	Pentatricopeptide repeat (PPR) superfamily protein
Glyma.20G249700	L2	AT5G47870.1	--	--
Glyma.11G171000	L2	--	--	--
Glyma.08G095400	L2	AT2G44510.1	--	CDK inhibitor P21 binding protein
Glyma.10G005700	L2	AT1G69070.1	--	--
Glyma.04G170400	L2	AT1G18800.1	NRP2	NAP1-related protein 2
Glyma.02G196900	L2	AT5G06360.1	--	Ribosomal protein S8e family protein
Glyma.07G260400	L2	AT4G04670.1	--	Met-10+ like family protein / kelch repeat-containing protein
Glyma.06G114800	L2	AT1G77510.1	ATPDI6,ATPDIL1-2,PDI6,PDIL1-2	PDI-like 1-2
Glyma.06G018400	L2	AT1G42440.1	--	--
Glyma.10G166800	L2	AT2G20410.1	--	RNA-binding ASCH domain protein
Glyma.11G125100	L2	AT1G06720.1	--	P-loop containing nucleoside triphosphate hydrolases superfamily protein
Glyma.19G000100	L2	AT2G32630.1	--	Pentatricopeptide repeat (PPR-like) superfamily protein
Glyma.02G000600	L2	AT1G80270.1	PPR596	PENTATRICOPEPTIDE REPEAT 596
Glyma.03G214900	L2	AT4G02400.1	--	U3 ribonucleoprotein (Utp) family protein
Glyma.17G154500	L2	AT4G35470.1	PIRL4	plant intracellular ras group-related LRR 4
Glyma.01G182500	L2	AT4G37200.1	HCF164	Thioredoxin superfamily protein
Glyma.08G364000	L2	AT3G02530.1	--	TCP-1/cpn60 chaperonin family protein
Glyma.01G077700	L2	AT3G28050.1	--	nodulin MtN21 /EamA-like transporter family protein
Glyma.10G093300	L2	AT3G57810.2	--	Cysteine proteinases superfamily protein
Glyma.02G043900	L2	AT3G24000.1	--	Tetratricopeptide repeat (TPR)-like superfamily protein
Glyma.19G182200	L2	AT1G31335.1	--	--
Glyma.13G359600	L2	AT3G16010.1	--	Pentatricopeptide repeat (PPR-like) superfamily protein
Glyma.09G200600	L2	AT5G65570.1	--	Tetratricopeptide repeat (TPR)-like superfamily protein
Glyma.11G237200	L2	AT4G25630.1	ATFIB2,FIB2	fibrillarin 2
Glyma.02G003100	L2	AT1G69070.1	--	--
Glyma.06G193200	L2	AT1G18800.1	NRP2	NAP1-related protein 2
Glyma.07G011800	L2	AT1G17710.1	--	Pyridoxal phosphate phosphatase-related protein
Glyma.14G008200	L2	AT2G05120.1	--	Nucleoporin, Nup133/Nup155-like
Glyma.03G155900	L2	AT1G03110.1	--	Transducin/WD40 repeat-like superfamily protein
Glyma.05G155700	L2	AT5G19485.1	--	transferases;nucleotidyltransferases
Glyma.05G055700	L2	AT1G62710.1	BETA-VPE,BETAVPE	beta vacuolar processing enzyme
Glyma.05G156800	L2	AT5G19830.1	--	Peptidyl-tRNA hydrolase family protein
Glyma.06G222600	L2	AT5G66520.1	--	Tetratricopeptide repeat (TPR)-like superfamily protein
Glyma.13G135900	L2	AT5G02810.1	APRR7,PRR7	pseudo-response regulator 7
Glyma.04G169200	L2	AT5G62440.1	--	Protein of unknown function (DUF3223)
Glyma.12G184100	L2	--	--	--
Glyma.15G034200	L2	AT5G19350.1	--	RNA-binding (RRM/RBD/RNP motifs) family protein
Glyma.18G278400	L2	AT3G02490.1	--	Pentatricopeptide repeat (PPR) superfamily protein
Glyma.20G054100	L2	AT3G45140.1	ATLOX2,LOX2	lipoxygenase 2
Glyma.05G199400	L2	AT5G51050.1	--	Mitochondrial substrate carrier family protein
Glyma.16G052000	L2	AT5G41080.1	--	PLC-like phosphodiesterases superfamily protein
Glyma.05G074800	L2	AT5G14260.1	--	Rubisco methyltransferase family protein
Glyma.09G072400	L2	AT2G40700.1	--	P-loop containing nucleoside triphosphate hydrolases superfamily protein
Glyma.13G053500	L2	AT3G02220.1	--	--
Glyma.04G163000	L2	AT1G74240.1	--	Mitochondrial substrate carrier family protein
Glyma.03G099400	L2	AT3G45020.1	--	Ribosomal L18p/L5e family protein
Glyma.13G324000	L2	AT3G57120.1	--	Protein kinase superfamily protein
Glyma.14G025900	L2	AT5G44500.1	--	Small nuclear ribonucleoprotein family protein
Glyma.14G033400	L2	AT3G22330.1	ATRH53,PMH2	putative mitochondrial RNA helicase 2
Glyma.20G225100	L2	AT5G60960.1	--	Pentatricopeptide repeat (PPR) superfamily protein
Glyma.19G220100	L2	AT4G01860.1	--	Transducin family protein / WD-40 repeat family protein
Glyma.17G257100	L2	AT1G75660.1	AtXRN3,XRN3	5\'-3\' exoribonuclease 3
Glyma.18G136200	L2	AT1G60140.1	ATTPS10,TPS10	trehalose phosphate synthase
Glyma.07G167300	L2	AT1G26320.1	--	Zinc-binding dehydrogenase family protein
Glyma.02G135900	L2	AT3G19000.1	--	2-oxoglutarate (2OG) and Fe(II)-dependent oxygenase superfamily protein
Glyma.18G230100	L2	AT4G00630.1	ATKEA2,KEA2	K+ efflux antiporter 2
Glyma.14G193600	L2	AT2G18410.1	--	--
Glyma.17G250700	L2	AT1G75210.1	--	HAD-superfamily hydrolase, subfamily IG, 5\'-nucleotidase
Glyma.14G176600	L2	AT1G22410.1	--	Class-II DAHP synthetase family protein
Glyma.20G123400	L2	AT1G71140.1	--	MATE efflux family protein
Glyma.11G243800	L2	AT1G13030.1	--	sphere organelles protein-related
Glyma.17G011800	L2	AT4G22030.1	--	F-box family protein with a domain of unknown function (DUF295)
Glyma.03G009000	L2	AT4G00440.2	--	Protein of unknown function (DUF3741)
Glyma.16G004800	L2	AT1G67120.1	--	ATPases;nucleotide binding;ATP binding;nucleoside-triphosphatases;transcription factor binding
Glyma.18G171800	L2	AT3G24770.1	CLE41	CLAVATA3/ESR-RELATED 41
Glyma.13G238900	L2	AT1G53035.1	--	--
Glyma.06G183800	L2	AT1G60190.1	--	ARM repeat superfamily protein
Glyma.13G268300	L2	AT1G78650.1	POLD3	DNA-directed DNA polymerases
Glyma.12G009300	L2	AT5G13710.1	CPH,SMT1	sterol methyltransferase 1
Glyma.14G198000	L2	AT2G30150.1	--	UDP-Glycosyltransferase superfamily protein
Glyma.17G242900	L2	AT5G42870.1	ATPAH2,PAH2	phosphatidic acid phosphohydrolase 2
Glyma.02G281200	L2	AT3G22330.1	ATRH53,PMH2	putative mitochondrial RNA helicase 2
Glyma.10G179600	L2	AT4G14580.1	CIPK4,SnRK3.3	CBL-interacting protein kinase 4
Glyma.07G100500	L2	AT3G18080.1	BGLU44	B-S glucosidase 44
Glyma.16G000200	L2	AT5G49810.1	MMT	methionine S-methyltransferase
Glyma.20G135600	L2	AT1G50000.1	--	methyltransferases
Glyma.09G230500	L2	AT4G25290.1	--	DNA photolyases;DNA photolyases
Glyma.12G234700	L2	AT1G17860.1	--	Kunitz family trypsin and protease inhibitor protein
Glyma.15G121700	L2	AT5G47800.1	--	Phototropic-responsive NPH3 family protein
Glyma.11G190300	L2	AT5G66500.1	--	Tetratricopeptide repeat (TPR)-like superfamily protein
Glyma.06G028200	L2	AT2G27190.1	ATPAP1,ATPAP12,PAP1,PAP12	purple acid phosphatase 12
Glyma.19G056500	L2	AT5G14480.1	--	beta-1,4-N-acetylglucosaminyltransferase family protein
Glyma.07G142300	L2	AT5G05830.1	--	RING/FYVE/PHD zinc finger superfamily protein
Glyma.16G048900	L2	AT1G08660.1	MGP2	MALE GAMETOPHYTE DEFECTIVE 2
Glyma.07G038900	L2	--	--	--
Glyma.20G085400	L2	AT2G33370.1	--	Ribosomal protein L14p/L23e family protein
Glyma.07G115200	L2	AT5G43590.1	--	Acyl transferase/acyl hydrolase/lysophospholipase superfamily protein
Glyma.03G111300	L2	AT1G02110.1	--	Protein of unknown function (DUF630 and DUF632)
Glyma.14G013800	L2	--	--	--
Glyma.03G135500	L2	AT3G21090.1	--	ABC-2 type transporter family protein
Glyma.09G064100	L2	--	--	--
Glyma.14G196000	L2	AT1G03700.1	--	Uncharacterised protein family (UPF0497)
Glyma.15G103600	L2	AT3G55950.1	ATCRR3,CCR3	CRINKLY4 related 3
Glyma.08G326400	L2	AT3G13100.1	ATMRP7,MRP7	multidrug resistance-associated protein 7
Glyma.03G083600	L2	AT2G33820.1	ATMBAC1,MBAC1	Mitochondrial substrate carrier family protein
Glyma.17G127700	L2	AT5G09840.1	--	Putative endonuclease or glycosyl hydrolase
Glyma.06G206900	L2	AT1G18485.1	--	Pentatricopeptide repeat (PPR) superfamily protein
Glyma.17G117000	L2	AT1G08070.1	OTP82	Tetratricopeptide repeat (TPR)-like superfamily protein
Glyma.19G002400	L2	AT5G38200.1	--	Class I glutamine amidotransferase-like superfamily protein
Glyma.19G249100	L2	AT3G04580.1	EIN4	Signal transduction histidine kinase, hybrid-type, ethylene sensor
Glyma.20G125900	L2	AT1G71060.1	--	Tetratricopeptide repeat (TPR)-like superfamily protein
Glyma.01G235800	L2	AT3G22670.1	--	Pentatricopeptide repeat (PPR) superfamily protein
Glyma.16G197700	L2	AT1G06620.1	--	2-oxoglutarate (2OG) and Fe(II)-dependent oxygenase superfamily protein
Glyma.04G148800	L2	AT5G58340.1	--	myb-like HTH transcriptional regulator family protein
Glyma.04G191600	L2	AT5G63200.1	--	tetratricopeptide repeat (TPR)-containing protein
Glyma.20G104200	L2	AT5G08310.1	--	Tetratricopeptide repeat (TPR)-like superfamily protein
Glyma.13G165400	L2	AT1G06220.1	CLO,GFA1,MEE5	Ribosomal protein S5/Elongation factor G/III/V family protein
Glyma.17G123300	L2	AT3G18600.1	--	P-loop containing nucleoside triphosphate hydrolases superfamily protein
Glyma.20G186700	L2	AT5G04710.1	--	Zn-dependent exopeptidases superfamily protein
Glyma.03G245900	L2	AT3G04820.1	--	Pseudouridine synthase family protein
Glyma.07G243200	L2	AT4G16120.1	ATSEB1,COBL7,SEB1	COBRA-like protein-7 precursor
Glyma.09G186700	L2	AT1G20050.1	HYD1	C-8,7 sterol isomerase
Glyma.02G020100	L2	AT2G02750.1	--	Pentatricopeptide repeat (PPR) superfamily protein
Glyma.20G098800	L2	AT3G55340.1	PHIP1	phragmoplastin interacting protein 1
Glyma.17G105700	L2	AT1G06220.1	CLO,GFA1,MEE5	Ribosomal protein S5/Elongation factor G/III/V family protein
Glyma.12G169200	L2	AT4G20020.1	--	--
Glyma.03G010700	L2	AT4G20960.1	--	Cytidine/deoxycytidylate deaminase family protein
Glyma.08G201100	L2	AT3G16360.2	AHP4	HPT phosphotransmitter 4
Glyma.14G073700	L2	AT1G19520.1	NFD5	pentatricopeptide (PPR) repeat-containing protein
Glyma.11G244400	L2	AT3G26115.1	--	Pyridoxal-5\'-phosphate-dependent enzyme family protein
Glyma.16G071100	L2	AT2G47300.2	--	ribonuclease Ps
Glyma.20G047600	L2	AT5G06100.2	ATMYB33,MYB33	myb domain protein 33
Glyma.04G229200	L2	AT3G03810.1	EDA30	O-fucosyltransferase family protein
Glyma.08G000400	L2	AT3G19380.1	PUB25	plant U-box 25
Glyma.11G239300	L2	AT5G65140.1	--	Haloacid dehalogenase-like hydrolase (HAD) superfamily protein
Glyma.05G238800	L2	AT1G14850.1	NUP155	nucleoporin 155
Glyma.14G094100	L2	AT2G26070.1	RTE1	Protein of unknown function (DUF778)
Glyma.09G242600	L2	AT2G44840.1	ATERF13,EREBP,ERF13	ethylene-responsive element binding factor 13
Glyma.15G147300	L2	AT4G15790.1	--	--
Glyma.06G099100	L2	AT5G27460.1	--	Tetratricopeptide repeat (TPR)-like superfamily protein
Glyma.01G173900	L2	AT1G75250.1	ATRL6,RL6,RSM3	RAD-like 6
Glyma.13G363200	L2	AT1G15420.1	--	--
Glyma.18G089400	L2	AT5G55280.1	ATFTSZ1-1,CPFTSZ,FTSZ1-1	homolog of bacterial cytokinesis Z-ring protein FTSZ 1-1
Glyma.20G099700	L2	AT3G55390.1	--	Uncharacterised protein family (UPF0497)
Glyma.05G021800	L2	AT5G07990.1	CYP75B1,D501,TT7	Cytochrome P450 superfamily protein
Glyma.17G063300	L2	AT4G30230.1	--	--
Glyma.15G109800	L2	AT4G04470.1	PMP22	Peroxisomal membrane 22 kDa (Mpv17/PMP22) family protein
Glyma.20G238000	L2	AT3G16785.1	PLD ZETA 1,PLDP1,PLDZ1,PLDZETA1	phospholipase D P1
Glyma.07G171200	L2	AT4G16110.1	ARR2,RR2	response regulator 2
Glyma.11G049900	L2	AT4G37510.1	--	Ribonuclease III family protein
Glyma.07G191500	L2	AT5G54390.1	AHL,ATAHL,HL	HAL2-like
Glyma.18G119500	L2	AT1G05410.1	--	Protein of unknown function (DUF1423)
Glyma.03G237100	L2	AT1G55040.1	--	zinc finger (Ran-binding) family protein
Glyma.11G161300	L2	AT5G58380.1	CIPK10,PKS2,SIP1,SNRK3.8	SOS3-interacting protein 1
Glyma.13G065500	L2	AT5G15070.1	--	Phosphoglycerate mutase-like family protein
Glyma.19G192000	L2	AT5G03700.1	--	D-mannose binding lectin protein with Apple-like carbohydrate-binding domain
Glyma.03G001200	L2	AT1G77030.1	--	hydrolases, acting on acid anhydrides, in phosphorus-containing anhydrides;ATP-dependent helicases;nucleic acid binding;ATP binding;RNA binding;helicases
Glyma.19G243400	L2	AT3G04820.1	--	Pseudouridine synthase family protein
Glyma.03G192500	L2	AT2G36380.1	ATPDR6,PDR6	pleiotropic drug resistance 6
Glyma.11G098600	L2	AT4G38760.1	--	Protein of unknown function (DUF3414)
Glyma.19G026600	L2	AT4G13700.1	ATPAP23,PAP23	purple acid phosphatase 23
Glyma.10G006000	L2	--	--	--
Glyma.06G269100	L2	AT4G04790.1	--	Tetratricopeptide repeat (TPR)-like superfamily protein
Glyma.08G228900	L2	AT5G62430.1	CDF1	cycling DOF factor 1
Glyma.14G077200	L2	AT5G42620.2	--	metalloendopeptidases;zinc ion binding
Glyma.06G033600	L2	AT1G03220.1	--	Eukaryotic aspartyl protease family protein
Glyma.12G065500	L2	--	--	--
Glyma.03G044000	L2	AT3G14460.1	--	LRR and NB-ARC domains-containing disease resistance protein
Glyma.07G009600	L2	AT3G13860.1	HSP60-3A	heat shock protein 60-3A
Glyma.06G270600	L2	AT4G24320.1	--	Ubiquitin carboxyl-terminal hydrolase family protein
Glyma.10G245700	L2	AT1G79150.1	--	binding
Glyma.09G098600	L2	AT2G25180.1	ARR12,RR12	response regulator 12
Glyma.03G043000	L2	AT3G14460.1	--	LRR and NB-ARC domains-containing disease resistance protein
Glyma.18G011700	L2	AT5G37190.1	CIP4	COP1-interacting protein 4
Glyma.05G185000	L2	AT1G10490.1	--	Domain of unknown function (DUF1726) ;Putative ATPase (DUF699)
Glyma.09G035800	L2	AT5G58040.1	ATFIP1[V],ATFIPS5,FIP1[V],FIPS5	homolog of yeast FIP1 [V]
Glyma.06G075300	L2	AT4G31120.1	ATPRMT5,PRMT5,SKB1	SHK1 binding protein 1
Glyma.02G081000	L2	AT1G43620.1	TT15,UGT80B1	UDP-Glycosyltransferase superfamily protein
Glyma.19G152300	L2	AT2G48010.1	RKF3	receptor-like kinase in in flowers 3
Glyma.15G244800	L2	--	--	--
Glyma.07G251000	L2	AT4G15640.1	--	--
Glyma.13G142200	L2	AT1G33410.2	ATNUP160,NUP160,SAR1	SUPPRESSOR OF AUXIN RESISTANCE1
Glyma.05G237600	L2	AT3G18295.1	--	Protein of unknown function (DUF1639)
Glyma.08G195000	L2	AT1G17710.1	--	Pyridoxal phosphate phosphatase-related protein
Glyma.12G088500	L2	AT3G44510.2	--	alpha/beta-Hydrolases superfamily protein
Glyma.04G155600	L2	AT2G24120.1	PDE319,SCA3	DNA/RNA polymerases superfamily protein
Glyma.03G045300	L2	AT3G14470.1	--	NB-ARC domain-containing disease resistance protein
Glyma.04G070700	L2	AT4G32560.1	--	paramyosin-related
Glyma.03G162700	L2	AT2G31230.1	ATERF15,ERF15	ethylene-responsive element binding factor 15
Glyma.04G211700	L2	AT2G13600.1	--	Pentatricopeptide repeat (PPR) superfamily protein
Glyma.13G108700	L2	--	--	--
Glyma.15G041400	L2	AT2G28690.1	--	Protein of unknown function (DUF1635)
Glyma.05G047100	L2	AT1G76650.1	CML38	calmodulin-like 38
Glyma.08G096000	L2	--	--	--
Glyma.02G062400	L2	AT5G66960.1	--	Prolyl oligopeptidase family protein
Glyma.07G252200	L2	AT2G36980.1	--	Tetratricopeptide repeat (TPR)-like superfamily protein
Glyma.11G081400	L2	AT4G02750.1	--	Tetratricopeptide repeat (TPR)-like superfamily protein
Glyma.01G142900	L2	AT3G60810.1	--	--
Glyma.12G162700	L2	AT5G44210.1	ATERF-9,ATERF9,ERF9	erf domain protein 9
Glyma.18G221300	L2	AT1G24620.1	--	EF hand calcium-binding protein family
Glyma.02G038600	L2	AT3G26590.1	--	MATE efflux family protein
Glyma.13G079200	L2	AT5G17460.1	--	--
Glyma.02G255300	L2	--	--	--
Glyma.13G143200	L2	AT3G09870.1	--	SAUR-like auxin-responsive protein family
Glyma.11G151200	L2	AT1G06010.1	--	--
Glyma.15G152900	L2	AT1G09070.1	(AT)SRC2,SRC2	soybean gene regulated by cold-2
Glyma.07G217200	L2	AT4G11690.1	--	Pentatricopeptide repeat (PPR-like) superfamily protein
Glyma.19G220900	L2	AT4G02750.1	--	Tetratricopeptide repeat (TPR)-like superfamily protein
Glyma.07G140300	L2	AT2G29420.1	ATGSTU7,GST25,GSTU7	glutathione S-transferase tau 7
Glyma.20G215000	L2	AT3G55620.1	emb1624	Translation initiation factor IF6
Glyma.04G007000	L2	AT3G12770.1	MEF22	mitochondrial editing factor 22
Glyma.09G045800	L2	AT5G48970.1	--	Mitochondrial substrate carrier family protein
Glyma.08G295800	L2	AT3G01470.1	ATHB-1,ATHB1,HAT5,HB-1,HD-ZIP-1	homeobox 1
Glyma.04G089700	L2	AT4G37870.1	PCK1,PEPCK	phosphoenolpyruvate carboxykinase 1
Glyma.04G255300	L2	AT5G15300.1	--	Pentatricopeptide repeat (PPR) superfamily protein
Glyma.11G036400	L2	AT5G47230.1	ATERF-5,ATERF5,ERF5	ethylene responsive element binding factor 5
Glyma.11G091700	L2	AT3G03060.1	--	P-loop containing nucleoside triphosphate hydrolases superfamily protein
Glyma.05G026400	L2	AT3G47530.1	--	Pentatricopeptide repeat (PPR) superfamily protein
Glyma.09G041700	L2	--	--	--
Glyma.04G243400	L2	AT3G26540.1	--	Tetratricopeptide repeat (TPR)-like superfamily protein
Glyma.04G147000	L2	AT2G25490.1	EBF1,FBL6	EIN3-binding F box protein 1
Glyma.01G003600	L2	AT5G11780.1	--	--
Glyma.12G017700	L2	AT3G03060.1	--	P-loop containing nucleoside triphosphate hydrolases superfamily protein
Glyma.16G069500	L2	AT5G01750.2	--	Protein of unknown function (DUF567)
Glyma.08G168700	L2	AT1G56090.1	--	Tetratricopeptide repeat (TPR)-like superfamily protein
Glyma.14G013900	L2	AT5G55640.1	--	--
Glyma.01G227700	L2	AT3G60500.1	CER7,G3	3\'-5\'-exoribonuclease family protein
Glyma.03G109900	L2	AT2G32300.1	UCC1	uclacyanin 1
Glyma.12G057800	L2	AT1G50920.1	--	Nucleolar GTP-binding protein
Glyma.08G075600	L2	AT3G26410.1	--	methyltransferases;nucleic acid binding
Glyma.10G038100	L2	AT1G03900.1	ATNAP4,NAP4	non-intrinsic ABC protein 4
Glyma.07G235900	L2	AT3G06490.1	AtMYB108,BOS1,MYB108	myb domain protein 108
Glyma.08G048100	L2	AT3G20000.1	TOM40	translocase of the outer mitochondrial membrane 40
Glyma.19G102200	L2	AT2G31410.1	--	--
Glyma.05G157700	L2	AT4G28590.1	--	--
Glyma.10G154500	L2	AT3G22660.1	--	rRNA processing protein-related
Glyma.07G256200	L2	AT3G23580.1	RNR2,RNR2A	ribonucleotide reductase 2A
Glyma.01G124300	L2	AT5G58420.1	--	Ribosomal protein S4 (RPS4A) family protein
Glyma.16G012600	L2	AT3G14230.3	RAP2.2	related to AP2 2
Glyma.15G170700	L2	AT2G19480.3	NAP1;2,NFA02,NFA2	nucleosome assembly protein 1;2
Glyma.12G183200	L2	AT4G21900.1	PRORP3	proteinaceous RNase P 3
Glyma.17G186500	L2	AT3G55510.1	RBL	Noc2p family
Glyma.12G241800	L2	AT2G22420.1	--	Peroxidase superfamily protein
Glyma.08G092900	L2	AT4G33170.1	--	Tetratricopeptide repeat (TPR)-like superfamily protein
Glyma.12G084700	L2	AT5G03740.1	HD2C,HDT3	histone deacetylase 2C
Glyma.20G095800	L2	AT1G09280.1	--	--
Glyma.10G011800	L2	AT1G02370.1	--	Tetratricopeptide repeat (TPR)-like superfamily protein
Glyma.09G120200	L2	AT3G10690.1	GYRA	DNA GYRASE A
Glyma.11G035200	L2	AT4G16760.1	ACX1,ATACX1	acyl-CoA oxidase 1
Glyma.20G159000	L2	AT5G52380.1	--	VASCULAR-RELATED NAC-DOMAIN 6
Glyma.12G181400	L2	AT5G03740.1	HD2C,HDT3	histone deacetylase 2C
Glyma.11G116800	L2	AT4G25730.1	--	FtsJ-like methyltransferase family protein
Glyma.20G113700	L2	--	--	--
Glyma.02G251700	L2	AT4G28450.1	--	nucleotide binding;protein binding
Glyma.17G079100	L2	AT5G08040.1	TOM5	mitochondrial import receptor subunit TOM5 homolog
Glyma.08G068100	L2	AT5G09550.1	--	GDP dissociation inhibitor family protein / Rab GTPase activator family protein
Glyma.16G012100	L2	AT1G72440.1	EDA25,SWA2	CCAAT-binding factor
Glyma.08G322000	L2	AT5G55200.1	--	Co-chaperone GrpE family protein
Glyma.02G229800	L2	AT4G22380.1	--	Ribosomal protein L7Ae/L30e/S12e/Gadd45 family protein
Glyma.05G122700	L2	AT1G62260.1	MEF9	mitochondrial editing factor 9
Glyma.08G065100	L2	AT5G09590.1	HSC70-5,MTHSC70-2	mitochondrial HSO70 2
Glyma.06G173200	L2	AT5G50310.1	--	Galactose oxidase/kelch repeat superfamily protein
Glyma.08G020500	L2	AT1G64190.1	--	6-phosphogluconate dehydrogenase family protein
Glyma.07G184300	L2	AT5G09590.1	HSC70-5,MTHSC70-2	mitochondrial HSO70 2
Glyma.03G173800	L2	AT2G37400.1	--	Tetratricopeptide repeat (TPR)-like superfamily protein
Glyma.08G176900	L2	AT3G57150.1	AtCBF5,AtNAP57,CBF5,NAP57	homologue of NAP57
Glyma.05G081300	L2	AT5G66860.1	--	Ribosomal protein L25/Gln-tRNA synthetase, anti-codon-binding domain
Glyma.04G018100	L2	AT1G42440.1	--	--
Glyma.12G182000	L2	AT2G44860.1	--	Ribosomal protein L24e family protein
Glyma.13G179700	L2	AT2G33760.1	--	Pentatricopeptide repeat (PPR) superfamily protein
Glyma.17G028800	L2	AT3G06790.2	--	plastid developmental protein DAG, putative
Glyma.16G074400	L2	--	--	--
Glyma.16G041400	L2	AT3G03920.1	--	H/ACA ribonucleoprotein complex, subunit Gar1/Naf1 protein
Glyma.08G332000	L2	AT4G26600.1	--	S-adenosyl-L-methionine-dependent methyltransferases superfamily protein
Glyma.17G078400	L2	AT5G61030.1	GR-RBP3	glycine-rich RNA-binding protein 3
Glyma.08G237500	L2	AT1G79560.1	EMB1047,EMB156,EMB36,FTSH12	FTSH protease 12
Glyma.08G146000	L2	AT5G09850.1	--	Transcription elongation factor (TFIIS) family protein
Glyma.15G056100	L2	AT3G57150.1	AtCBF5,AtNAP57,CBF5,NAP57	homologue of NAP57
Glyma.05G016800	L2	AT5G08180.1	--	Ribosomal protein L7Ae/L30e/S12e/Gadd45 family protein
Glyma.06G285200	L2	AT2G31060.2	--	elongation factor family protein
Glyma.05G051800	L2	AT4G12340.1	--	copper ion binding
Glyma.20G233800	L2	AT3G22660.1	--	rRNA processing protein-related
Glyma.12G085500	L2	AT1G08250.1	ADT6	arogenate dehydratase 6
Glyma.03G150600	L2	AT4G02930.1	--	GTP binding Elongation factor Tu family protein
Glyma.13G345600	L2	AT3G59540.1	--	Ribosomal L38e protein family
Glyma.19G165900	L2	AT2G20490.1	EDA27,NOP10	nucleolar RNA-binding Nop10p family protein
Glyma.18G090400	L2	AT5G55200.1	--	Co-chaperone GrpE family protein
Glyma.12G236300	L2	AT2G21440.1	--	RNA-binding (RRM/RBD/RNP motifs) family protein
Glyma.12G119800	L2	AT1G23280.1	--	MAK16 protein-related
Glyma.04G235600	L2	AT5G53350.1	CLPX	CLP protease regulatory subunit X
Glyma.14G160100	L2	AT5G53190.1	--	Nodulin MtN3 family protein
Glyma.19G142300	L2	AT4G26590.1	ATOPT5,OPT5	oligopeptide transporter 5
Glyma.03G231400	L2	AT5G49700.1	--	Predicted AT-hook DNA-binding family protein
Glyma.03G120800	L2	AT3G12390.1	--	Nascent polypeptide-associated complex (NAC), alpha subunit family protein
Glyma.05G027100	L2	AT1G74640.1	--	alpha/beta-Hydrolases superfamily protein
Glyma.15G201200	L2	AT3G17770.1	--	Dihydroxyacetone kinase
Glyma.08G161000	L2	AT3G12670.1	emb2742	CTP synthase family protein
Glyma.06G244900	L2	--	--	--
Glyma.02G236800	L2	AT4G27950.1	CRF4	cytokinin response factor 4
Glyma.08G182900	L2	AT1G25270.1	--	nodulin MtN21 /EamA-like transporter family protein
Glyma.16G198000	L2	--	--	--
Glyma.09G066500	L2	AT1G72770.1	HAB1	homology to ABI1
Glyma.04G038400	L2	AT4G33350.1	--	Tic22-like family protein
Glyma.19G025100	L2	AT1G05680.1	UGT74E2	Uridine diphosphate glycosyltransferase 74E2
Glyma.03G126200	L2	AT4G18593.1	--	dual specificity protein phosphatase-related
Glyma.16G127800	L2	AT1G48360.2	--	zinc ion binding;nucleic acid binding;hydrolases, acting on acid anhydrides, in phosphorus-containing anhydrides
Glyma.07G126500	L2	AT4G29230.1	anac075,NAC075	NAC domain containing protein 75
Glyma.19G133100	L2	AT4G33030.1	SQD1	sulfoquinovosyldiacylglycerol 1
Glyma.07G166300	L2	AT1G23180.1	--	ARM repeat superfamily protein
Glyma.01G192200	L2	AT4G37510.1	--	Ribonuclease III family protein
Glyma.17G137800	L2	AT1G62710.1	BETA-VPE,BETAVPE	beta vacuolar processing enzyme
Glyma.20G040500	L2	AT5G13500.1	--	--
Glyma.13G310400	L2	AT1G05070.1	--	Protein of unknown function (DUF1068)
Glyma.05G069100	L2	AT4G17030.1	AT-EXPR,ATEXLB1,ATEXPR1,ATHEXP BETA 3.1,EXLB1,EXPR	expansin-like B1
Glyma.17G061800	L2	AT4G30190.1	AHA2,HA2,PMA2	H(+)-ATPase 2
Glyma.02G150200	L2	AT2G48060.1	--	--
Glyma.10G261400	L2	AT4G34200.1	EDA9	D-3-phosphoglycerate dehydrogenase
Glyma.03G227800	L2	AT1G09530.1	PAP3,PIF3,POC1	phytochrome interacting factor 3
Glyma.05G176200	L2	AT2G22400.1	--	S-adenosyl-L-methionine-dependent methyltransferases superfamily protein
Glyma.17G113600	L2	AT5G20190.1	--	Tetratricopeptide repeat (TPR)-like superfamily protein
Glyma.11G001100	L2	AT5G02860.1	--	Pentatricopeptide repeat (PPR) superfamily protein
Glyma.03G213000	L2	AT4G15800.1	RALFL33	ralf-like 33
Glyma.16G071900	L2	AT5G14530.1	--	Transducin/WD40 repeat-like superfamily protein
Glyma.08G056400	L2	AT3G17790.1	ATACP5,ATPAP17,PAP17	purple acid phosphatase 17
Glyma.17G252400	L2	AT5G66460.1	--	Glycosyl hydrolase superfamily protein
Glyma.09G029400	L2	AT1G05160.1	ATKAO1,CYP88A3,KAO1	cytochrome P450, family 88, subfamily A, polypeptide 3
Glyma.02G292400	L2	AT1G50732.1	--	--
Glyma.08G009400	L2	AT5G50860.1	--	Protein kinase superfamily protein
Glyma.17G049100	L2	AT2G06000.1	--	Pentatricopeptide repeat (PPR) superfamily protein
Glyma.17G105200	L2	AT5G35090.1	--	--
Glyma.19G080300	L2	AT5G14360.1	--	Ubiquitin-like superfamily protein
Glyma.06G136000	L2	AT1G32920.1	--	--
Glyma.11G119000	L2	--	--	--
Glyma.16G004600	L2	--	--	--
Glyma.14G039600	L2	AT1G71210.1	--	Pentatricopeptide repeat (PPR) superfamily protein
Glyma.02G075200	L2	AT1G71850.1	--	Ubiquitin carboxyl-terminal hydrolase family protein
Glyma.15G037300	L2	AT1G07540.1	TRFL2	TRF-like 2
Glyma.02G150600	L2	AT2G48010.1	RKF3	receptor-like kinase in in flowers 3
Glyma.18G141700	L2	AT1G70530.1	CRK3	cysteine-rich RLK (RECEPTOR-like protein kinase) 3
Glyma.04G054300	L2	AT5G26180.1	--	S-adenosyl-L-methionine-dependent methyltransferases superfamily protein
Glyma.13G063400	L2	AT5G39830.1	DEG8,DEGP8	Trypsin family protein with PDZ domain
Glyma.16G085200	L2	AT5G36930.2	--	Disease resistance protein (TIR-NBS-LRR class) family
Glyma.12G117500	L2	AT2G33847.2	--	--
Glyma.02G296500	L2	AT1G50590.1	--	RmlC-like cupins superfamily protein
Glyma.17G072100	L2	AT4G30700.1	--	Pentatricopeptide repeat (PPR) superfamily protein
Glyma.11G254200	L2	AT4G14050.1	--	Pentatricopeptide repeat (PPR) superfamily protein
Glyma.15G059400	L2	AT5G14050.1	--	Transducin/WD40 repeat-like superfamily protein
Glyma.02G135100	L2	AT1G49570.1	--	Peroxidase superfamily protein
Glyma.18G042000	L2	AT5G48670.1	AGL80,FEM111	AGAMOUS-like 80
Glyma.18G250300	L2	AT5G23370.1	--	GRAM domain-containing protein / ABA-responsive protein-related
Glyma.08G160200	L2	AT5G50390.1	--	Pentatricopeptide repeat (PPR-like) superfamily protein
Glyma.10G200300	L2	AT3G10530.1	--	Transducin/WD40 repeat-like superfamily protein
Glyma.15G133500	L2	AT1G04900.1	--	Protein of unknown function (DUF185)
Glyma.02G300500	L2	AT4G25434.1	ATNUDT10,NUDT10	nudix hydrolase homolog 10
Glyma.18G075300	L2	AT1G60620.1	ATRPAC43,RPAC43	RNA polymerase I subunit 43
Glyma.01G192100	L2	AT5G67380.1	ATCKA1,CKA1	casein kinase alpha 1
Glyma.01G242900	L2	--	--	--
Glyma.13G151300	L2	AT3G23620.1	--	Ribosomal RNA processing Brix domain protein
Glyma.12G120500	L2	AT2G31060.2	--	elongation factor family protein
Glyma.17G046700	L2	AT3G43110.1	--	--
Glyma.04G200700	L2	AT4G25630.1	ATFIB2,FIB2	fibrillarin 2
Glyma.04G235800	L2	AT3G49240.1	emb1796	Pentatricopeptide repeat (PPR) superfamily protein
Glyma.05G147800	L2	AT2G19540.1	--	Transducin family protein / WD-40 repeat family protein
Glyma.18G128200	L2	AT1G59710.1	--	Protein of unknown function (DUF569)
Glyma.17G107600	L2	--	--	--
Glyma.14G102600	L2	AT4G31810.1	--	ATP-dependent caseinolytic (Clp) protease/crotonase family protein
Glyma.10G066200	L2	AT3G23620.1	--	Ribosomal RNA processing Brix domain protein
Glyma.19G134800	L2	AT3G57270.1	BG1	beta-1,3-glucanase 1
Glyma.02G185000	L2	AT4G23540.1	--	ARM repeat superfamily protein
Glyma.04G023200	L2	AT5G42150.1	--	Glutathione S-transferase family protein
Glyma.18G276200	L2	AT5G15700.1	--	DNA/RNA polymerases superfamily protein
Glyma.13G316100	L2	AT2G27480.1	--	Calcium-binding EF-hand family protein
Glyma.15G027000	L2	AT4G29840.1	MTO2,TS	Pyridoxal-5\'-phosphate-dependent enzyme family protein
Glyma.15G035600	L2	AT3G46740.1	MAR1,TOC75-III	translocon at the outer envelope membrane of chloroplasts 75-III
Glyma.07G137100	L2	AT5G02050.1	--	Mitochondrial glycoprotein family protein
Glyma.09G207600	L2	--	--	--
Glyma.09G250300	L2	AT5G16450.1	--	Ribonuclease E inhibitor RraA/Dimethylmenaquinone methyltransferase
Glyma.13G178200	L2	AT1G28260.1	--	Telomerase activating protein Est1
Glyma.03G251600	L2	AT3G56070.1	ROC2	rotamase cyclophilin 2
Glyma.19G229700	L2	AT1G56300.1	--	Chaperone DnaJ-domain superfamily protein
Glyma.08G330300	L2	AT1G55870.1	AHG2,ATPARN	Polynucleotidyl transferase, ribonuclease H-like superfamily protein
Glyma.12G049700	L2	AT1G06720.1	--	P-loop containing nucleoside triphosphate hydrolases superfamily protein
Glyma.18G075000	L2	AT4G26600.1	--	S-adenosyl-L-methionine-dependent methyltransferases superfamily protein
Glyma.07G105400	L2	AT3G17810.1	PYD1	pyrimidine 1
Glyma.17G231600	L2	AT2G25930.1	ELF3,PYK20	hydroxyproline-rich glycoprotein family protein
Glyma.15G059000	L2	AT4G31070.1	--	Tetratricopeptide repeat (TPR)-like superfamily protein
Glyma.06G317200	L2	AT5G61520.1	--	Major facilitator superfamily protein
Glyma.04G100100	L2	AT4G08980.1	FBW2	F-BOX WITH WD-40 2
Glyma.19G235800	L2	AT5G48240.1	--	--
Glyma.03G137900	L2	AT3G57520.1	AtSIP2,SIP2	seed imbibition 2
Glyma.07G128100	L2	AT4G29510.1	ATPRMT11,ATPRMT1B,PRMT11,PRMT1B	arginine methyltransferase 11
Glyma.15G165300	L2	AT3G13940.1	--	DNA binding;DNA-directed RNA polymerases
Glyma.19G124200	L2	AT3G07060.1	emb1974	NHL domain-containing protein
Glyma.17G128400	L2	AT1G56110.1	NOP56	homolog of nucleolar protein NOP56
Glyma.06G139100	L2	AT5G24630.2	BIN4	double-stranded DNA binding
Glyma.11G189500	L2	AT5G22650.2	ATHD2,ATHD2B,HD2,HD2B,HDA4,HDT02,HDT2	histone deacetylase 2B
Glyma.11G213300	L2	AT5G48910.1	LPA66	Pentatricopeptide repeat (PPR) superfamily protein
Glyma.05G189900	L2	AT3G18680.1	--	Amino acid kinase family protein
Glyma.20G097700	L2	AT5G26860.1	LON1,LON_ARA_ARA	lon protease 1
Glyma.15G223200	L2	AT5G04980.2	--	DNAse I-like superfamily protein
Glyma.18G293500	L2	AT2G47485.1	--	--
Glyma.08G356000	L2	AT3G07030.1	--	Alba DNA/RNA-binding protein
Glyma.04G133900	L2	AT3G12270.1	ATPRMT3,PRMT3	protein arginine methyltransferase 3
Glyma.08G331900	L2	AT1G60620.1	ATRPAC43,RPAC43	RNA polymerase I subunit 43
Glyma.18G152600	L2	AT5G48540.1	--	receptor-like protein kinase-related family protein
Glyma.19G129900	L2	AT1G80270.1	PPR596	PENTATRICOPEPTIDE REPEAT 596
Glyma.18G295400	L2	AT5G65560.1	--	Pentatricopeptide repeat (PPR) superfamily protein
Glyma.06G033200	L2	AT1G45150.1	--	--
Glyma.01G091300	L2	--	--	--
Glyma.14G119400	L2	AT1G43860.1	--	sequence-specific DNA binding transcription factors
Glyma.03G139100	L2	AT4G26590.1	ATOPT5,OPT5	oligopeptide transporter 5
Glyma.12G070100	L2	AT1G79150.1	--	binding
Glyma.19G151700	L2	AT2G30780.1	--	Tetratricopeptide repeat (TPR)-like superfamily protein
Glyma.11G234200	L2	AT2G38450.1	--	--
Glyma.04G100900	L2	AT4G08940.1	--	Ubiquitin carboxyl-terminal hydrolase family protein
Glyma.13G271400	L2	AT3G15000.1	--	cobalt ion binding
Glyma.14G056200	L2	AT2G40340.1	AtERF48,DREB2C	Integrase-type DNA-binding superfamily protein
Glyma.14G084900	L2	AT5G52010.1	--	C2H2-like zinc finger protein
Glyma.03G190900	L2	AT1G31660.1	--	--
Glyma.07G015000	L2	AT4G32850.5	nPAP,PAP(IV)	nuclear poly(a) polymerase
Glyma.01G001600	L2	AT4G04940.1	--	transducin family protein / WD-40 repeat family protein
Glyma.04G098900	L2	AT4G09020.1	ATISA3,ISA3	isoamylase 3
Glyma.08G188700	L2	AT4G20020.1	--	--
Glyma.19G173200	L2	AT2G37510.1	--	RNA-binding (RRM/RBD/RNP motifs) family protein
Glyma.19G249000	L2	AT3G56070.1	ROC2	rotamase cyclophilin 2
Glyma.14G178800	L2	AT1G28210.2	ATJ1	DNAJ heat shock family protein
Glyma.19G153200	L2	AT4G02930.1	--	GTP binding Elongation factor Tu family protein
Glyma.18G050700	L2	AT1G06840.1	--	Leucine-rich repeat protein kinase family protein
Glyma.12G169900	L2	AT1G22940.1	TH-1,TH1,THIE	thiamin biosynthesis protein, putative
Glyma.17G097600	L2	AT1G18850.1	--	--
Glyma.15G019600	L2	AT5G48120.1	--	ARM repeat superfamily protein
Glyma.18G243800	L2	AT2G47840.1	--	Uncharacterised conserved protein ycf60
Glyma.08G291800	L2	AT3G16610.1	--	pentatricopeptide (PPR) repeat-containing protein
Glyma.19G217500	L2	AT3G62360.1	--	Carbohydrate-binding-like fold
Glyma.20G020100	L2	AT4G19900.1	--	alpha 1,4-glycosyltransferase family protein
Glyma.06G056200	L2	AT5G21920.1	ATYLMG2,YLMG2	YGGT family protein
Glyma.11G032400	L2	AT2G35720.1	OWL1	DNAJ heat shock N-terminal domain-containing protein
Glyma.07G053800	L2	--	--	--
Glyma.15G031200	L2	AT3G57930.1	--	--
Glyma.15G014900	L2	AT1G79915.1	--	Putative methyltransferase family protein
Glyma.17G022700	L2	AT2G47900.1	AtTLP3,TLP3	tubby like protein 3
Glyma.19G193900	L2	AT3G52820.1	ATPAP22,PAP22	purple acid phosphatase 22
Glyma.17G229300	L2	AT2G26070.1	RTE1	Protein of unknown function (DUF778)
Glyma.04G074200	L2	AT4G31120.1	ATPRMT5,PRMT5,SKB1	SHK1 binding protein 1
Glyma.20G198100	L2	AT4G13670.1	PTAC5	plastid transcriptionally active 5
Glyma.07G175300	L2	AT1G14710.1	--	hydroxyproline-rich glycoprotein family protein
Glyma.14G118100	L2	AT4G27700.1	--	Rhodanese/Cell cycle control phosphatase superfamily protein
Glyma.20G140000	L2	AT4G05200.1	CRK25	cysteine-rich RLK (RECEPTOR-like protein kinase) 25
Glyma.19G184100	L2	AT5G03380.1	--	Heavy metal transport/detoxification superfamily protein
Glyma.08G041900	L2	AT3G18360.1	--	VQ motif-containing protein
Glyma.03G167900	L2	AT2G20340.1	--	Pyridoxal phosphate (PLP)-dependent transferases superfamily protein
Glyma.03G138700	L2	AT3G52105.1	--	--
Glyma.16G209900	L2	--	--	--
Glyma.07G219900	L2	AT1G48590.2	--	Calcium-dependent lipid-binding (CaLB domain) family protein
Glyma.08G252400	L2	AT3G46790.1	CRR2	Tetratricopeptide repeat (TPR)-like superfamily protein
Glyma.13G197000	L2	AT3G54440.1	--	glycoside hydrolase family 2 protein
Glyma.10G053300	L2	AT2G37195.1	--	--
Glyma.15G007800	L2	AT4G32300.1	SD2-5	S-domain-2 5
Glyma.08G150400	L2	AT5G36890.1	BGLU42	beta glucosidase 42
Glyma.01G002000	L2	AT5G20700.1	--	Protein of unknown function (DUF581)
Glyma.20G087000	L2	AT3G23150.1	ETR2	Signal transduction histidine kinase, hybrid-type, ethylene sensor
Glyma.04G213200	L2	AT2G13690.1	--	PRLI-interacting factor, putative
Glyma.01G144700	L2	AT3G60890.2	ZPR2	protein binding
Glyma.02G139100	L2	AT2G38820.2	--	Protein of unknown function (DUF506)
Glyma.10G264500	L2	AT1G71060.1	--	Tetratricopeptide repeat (TPR)-like superfamily protein
Glyma.03G037300	L2	AT3G14460.1	--	LRR and NB-ARC domains-containing disease resistance protein
Glyma.16G144700	L2	AT5G66960.1	--	Prolyl oligopeptidase family protein
Glyma.11G006200	L2	AT4G14820.1	--	Pentatricopeptide repeat (PPR) superfamily protein
Glyma.16G085400	L2	AT5G36930.1	--	Disease resistance protein (TIR-NBS-LRR class) family
Glyma.03G030900	L2	AT4G31500.1	ATR4,CYP83B1,RED1,RNT1,SUR2	cytochrome P450, family 83, subfamily B, polypeptide 1
Glyma.01G147400	L2	AT2G20020.1	ATCAF1,CAF1	RNA-binding CRS1 / YhbY (CRM) domain-containing protein
Glyma.05G233500	L2	AT1G13360.1	--	--
Glyma.03G002300	L2	AT1G66550.2	ATWRKY67,WRKY67	WRKY DNA-binding protein 67
Glyma.20G190200	L2	AT3G10530.1	--	Transducin/WD40 repeat-like superfamily protein
Glyma.08G047100	L2	AT1G48520.1	GATB	GLU-ADT subunit B
Glyma.08G086500	L2	AT2G41080.1	--	Tetratricopeptide repeat (TPR)-like superfamily protein
Glyma.02G300300	L2	AT5G55710.1	--	--
Glyma.14G137100	L2	AT4G31210.1	--	DNA topoisomerase, type IA, core
Glyma.11G255000	L2	AT4G13850.1	ATGRP2,GR-RBP2,GRP2	glycine-rich RNA-binding protein 2
Glyma.15G193000	L2	AT1G15440.1	ATPWP2,PWP2	periodic tryptophan protein 2
Glyma.05G020300	L2	AT5G08040.1	TOM5	mitochondrial import receptor subunit TOM5 homolog
Glyma.14G065700	L2	AT3G55605.1	--	Mitochondrial glycoprotein family protein
Glyma.10G122200	L2	AT3G07050.1	--	GTP-binding family protein
Glyma.12G118200	L2	AT5G59200.1	OTP80	Tetratricopeptide repeat (TPR)-like superfamily protein
Glyma.18G008100	L2	AT1G24310.1	--	--
Glyma.15G140800	L2	AT5G58040.1	ATFIP1[V],ATFIPS5,FIP1[V],FIPS5	homolog of yeast FIP1 [V]
Glyma.05G029300	L2	AT1G18850.1	--	--
Glyma.08G077700	L2	AT1G62260.1	MEF9	mitochondrial editing factor 9
Glyma.18G132200	L2	AT1G59990.1	--	DEA(D/H)-box RNA helicase family protein
Glyma.02G151500	L2	AT2G47990.1	EDA13,EDA19,SWA1	transducin family protein / WD-40 repeat family protein
Glyma.10G000600	L2	AT1G80270.1	PPR596	PENTATRICOPEPTIDE REPEAT 596
Glyma.11G253400	L2	AT4G12240.1	--	zinc finger (C2H2 type) family protein
Glyma.08G225000	L2	AT3G20240.1	--	Mitochondrial substrate carrier family protein
Glyma.16G156300	L2	AT1G34380.2	--	5\'-3\' exonuclease family protein
Glyma.16G091500	L2	AT1G68990.2	MGP3	male gametophyte defective 3
Glyma.01G176400	L2	AT1G63810.1	--	--
Glyma.12G207500	L2	AT1G03860.1	ATPHB2,PHB2	prohibitin 2
Glyma.18G116700	L2	AT3G22330.1	ATRH53,PMH2	putative mitochondrial RNA helicase 2
Glyma.11G216100	L2	AT5G37710.1	--	alpha/beta-Hydrolases superfamily protein
Glyma.09G174400	L2	AT3G17910.1	SURF1	Surfeit locus 1 cytochrome c oxidase biogenesis protein
Glyma.02G168900	L2	AT3G11964.1	--	RNA binding;RNA binding
Glyma.01G086000	L2	AT5G15550.1	--	Transducin/WD40 repeat-like superfamily protein
Glyma.01G035700	L2	AT1G70200.1	--	RNA-binding (RRM/RBD/RNP motifs) family protein
Glyma.07G198200	L2	AT1G28260.1	--	Telomerase activating protein Est1
Glyma.02G296200	L2	AT5G55390.1	EDM2	ENHANCED DOWNY MILDEW 2
Glyma.12G234000	L2	AT1G78590.1	ATNADK-3,NADK3	NAD(H) kinase 3
Glyma.01G190500	L2	AT2G15000.1	--	--
Glyma.04G200000	L2	AT5G23690.1	--	Polynucleotide adenylyltransferase family protein
Glyma.08G359600	L2	AT4G04940.1	--	transducin family protein / WD-40 repeat family protein
Glyma.09G104000	L2	AT3G11964.1	--	RNA binding;RNA binding
Glyma.20G055800	L2	AT3G12340.1	--	FKBP-like peptidyl-prolyl cis-trans isomerase family protein
Glyma.08G313100	L2	AT4G16630.1	--	DEA(D/H)-box RNA helicase family protein
Glyma.04G204500	L2	AT5G17270.1	--	Protein prenylyltransferase superfamily protein
Glyma.13G194000	L2	AT3G01800.1	--	Ribosome recycling factor
Glyma.02G290200	L2	AT3G06530.2	--	ARM repeat superfamily protein
Glyma.05G208400	L2	AT1G63660.1	--	GMP synthase (glutamine-hydrolyzing), putative / glutamine amidotransferase, putative
Glyma.06G056600	L2	AT5G21940.1	--	--
Glyma.09G004100	L2	AT1G62050.1	--	Ankyrin repeat family protein
Glyma.01G100900	L2	AT5G41970.1	--	Metal-dependent protein hydrolase
Glyma.15G103100	L2	AT5G19020.1	MEF18	mitochondrial editing factor 18
Glyma.08G028000	L2	AT4G12750.1	--	Homeodomain-like transcriptional regulator
Glyma.15G195000	L2	AT1G65030.1	--	Transducin/WD40 repeat-like superfamily protein
Glyma.10G095200	L2	AT3G57660.1	NRPA1	nuclear RNA polymerase A1
Glyma.17G148200	L2	AT4G17610.1	--	tRNA/rRNA methyltransferase (SpoU) family protein
Glyma.01G058200	L2	AT1G26460.1	--	Tetratricopeptide repeat (TPR)-like superfamily protein
Glyma.17G071600	L2	AT2G24120.1	PDE319,SCA3	DNA/RNA polymerases superfamily protein
Glyma.19G116200	L2	AT4G23620.1	--	Ribosomal protein L25/Gln-tRNA synthetase, anti-codon-binding domain
Glyma.11G068600	L2	AT1G63810.1	--	--
Glyma.03G043600	L2	AT3G14470.1	--	NB-ARC domain-containing disease resistance protein
Glyma.11G171100	L2	AT5G23880.1	ATCPSF100,CPSF100,EMB1265,ESP5	cleavage and polyadenylation specificity factor 100
Glyma.14G068600	L2	AT2G39670.1	--	Radical SAM superfamily protein
Glyma.08G263000	L2	AT1G68990.1	MGP3	male gametophyte defective 3
Glyma.07G233500	L2	AT3G17340.1	--	ARM repeat superfamily protein
Glyma.05G142300	L2	AT2G37230.1	--	Tetratricopeptide repeat (TPR)-like superfamily protein
Glyma.07G035600	L2	AT1G67120.1	--	ATPases;nucleotide binding;ATP binding;nucleoside-triphosphatases;transcription factor binding
Glyma.07G033300	L2	AT1G15510.1	ATECB2,ECB2,VAC1	Tetratricopeptide repeat (TPR)-like superfamily protein
Glyma.13G222800	L2	AT5G45650.1	--	subtilase family protein
Glyma.03G225500	L2	AT3G62040.1	--	Haloacid dehalogenase-like hydrolase (HAD) superfamily protein
Glyma.20G148800	L2	AT1G29900.1	CARB	carbamoyl phosphate synthetase B
Glyma.04G200300	L2	AT5G23720.1	PHS1	dual specificity protein phosphatase family protein
Glyma.13G334400	L2	AT2G39570.1	--	ACT domain-containing protein
Glyma.18G295900	L2	AT1G67050.1	--	--
Glyma.10G027800	L2	AT4G02715.1	--	--
Glyma.04G216400	L2	AT5G09840.1	--	Putative endonuclease or glycosyl hydrolase
Glyma.02G117000	L2	AT1G13750.1	--	Purple acid phosphatases superfamily protein
Glyma.09G218700	L2	AT2G16800.1	--	high-affinity nickel-transport family protein
Glyma.17G029300	L2	--	--	--
Glyma.06G027100	L2	AT3G54350.1	emb1967	Forkhead-associated (FHA) domain-containing protein
Glyma.01G206700	L2	AT5G47230.1	ATERF-5,ATERF5,ERF5	ethylene responsive element binding factor 5
Glyma.17G095400	L2	AT4G15770.1	--	RNA binding
Glyma.15G265600	L2	AT1G12770.1	EMB1586,ISE1	P-loop containing nucleoside triphosphate hydrolases superfamily protein
Glyma.04G192800	L2	AT5G63290.1	--	Radical SAM superfamily protein
Glyma.19G029400	L2	AT5G15550.1	--	Transducin/WD40 repeat-like superfamily protein
Glyma.11G152600	L2	AT1G63780.1	IMP4	Ribosomal RNA processing Brix domain protein
Glyma.11G157700	L2	AT3G12270.1	ATPRMT3,PRMT3	protein arginine methyltransferase 3
Glyma.04G221000	L2	AT1G79540.1	--	Pentatricopeptide repeat (PPR) superfamily protein
Glyma.11G117900	L2	AT4G39300.1	--	--
Glyma.05G038000	L2	AT5G16750.1	TOZ	Transducin family protein / WD-40 repeat family protein
Glyma.03G186500	L2	AT3G21540.1	--	transducin family protein / WD-40 repeat family protein
Glyma.08G197100	L2	AT1G51760.1	IAR3,JR3	peptidase M20/M25/M40 family protein
Glyma.19G098500	L2	AT3G02040.1	SRG3	senescence-related gene 3
Glyma.19G252200	L2	AT4G22720.1	--	Actin-like ATPase superfamily protein
Glyma.07G170000	L2	AT4G01880.1	--	methyltransferases
Glyma.17G062200	L2	AT2G18900.1	--	Transducin/WD40 repeat-like superfamily protein
Glyma.05G208000	L2	AT4G11440.1	--	Mitochondrial substrate carrier family protein
Glyma.17G261200	L2	AT1G76065.1	--	LYR family of Fe/S cluster biogenesis protein
Glyma.09G043600	L2	AT5G50990.1	--	Tetratricopeptide repeat (TPR)-like superfamily protein
Glyma.10G055900	L2	AT3G09870.1	--	SAUR-like auxin-responsive protein family
Glyma.10G108800	L2	AT4G11820.1	EMB2778,FKP1,HMGS,MVA1	hydroxymethylglutaryl-CoA synthase / HMG-CoA synthase / 3-hydroxy-3-methylglutaryl coenzyme A synthase
Glyma.09G229100	L2	AT2G28305.1	ATLOG1,LOG1	Putative lysine decarboxylase family protein
Glyma.03G056800	L2	AT5G01370.1	ACI1	ALC-interacting protein 1
Glyma.10G205400	L2	AT1G68765.1	IDA	Putative membrane lipoprotein
Glyma.13G095000	L2	AT5G57560.1	TCH4,XTH22	Xyloglucan endotransglucosylase/hydrolase family protein
Glyma.02G011200	L2	AT1G02370.1	--	Tetratricopeptide repeat (TPR)-like superfamily protein
Glyma.10G265100	L2	AT2G01300.1	--	--
Glyma.14G111600	L2	AT5G25190.1	--	Integrase-type DNA-binding superfamily protein
Glyma.09G013300	L2	AT4G16390.1	--	pentatricopeptide (PPR) repeat-containing protein
Glyma.03G132900	L2	AT3G57270.1	BG1	beta-1,3-glucanase 1
Glyma.20G113800	L2	AT5G16080.1	AtCXE17,CXE17	carboxyesterase 17
Glyma.03G076300	L2	AT5G57230.1	--	Thioredoxin superfamily protein
Glyma.17G163200	L2	AT5G67400.1	RHS19	root hair specific 19
Glyma.02G142600	L2	AT5G43700.1	ATAUX2-11,IAA4	AUX/IAA transcriptional regulator family protein
Glyma.16G031800	L2	AT3G61520.1	--	Pentatricopeptide repeat (PPR) superfamily protein
Glyma.01G155000	L2	AT1G31790.1	--	Tetratricopeptide repeat (TPR)-like superfamily protein
Glyma.14G205600	L2	AT4G27950.1	CRF4	cytokinin response factor 4
Glyma.10G239900	L2	AT5G51920.1	--	Pyridoxal phosphate (PLP)-dependent transferases superfamily protein
Glyma.06G317500	L2	AT5G40770.1	ATPHB3,PHB3	prohibitin 3
Glyma.12G180500	L2	AT5G22790.1	RER1	reticulata-related 1
Glyma.14G211300	L2	AT3G03270.2	--	Adenine nucleotide alpha hydrolases-like superfamily protein
Glyma.05G103600	L2	AT5G67400.1	RHS19	root hair specific 19
Glyma.01G011700	L2	AT1G31920.1	--	Tetratricopeptide repeat (TPR)-like superfamily protein
Glyma.16G057700	L2	AT3G27180.1	--	S-adenosyl-L-methionine-dependent methyltransferases superfamily protein
Glyma.13G343200	L2	AT3G57930.1	--	--
Glyma.13G107200	L2	AT2G19385.1	--	zinc ion binding
Glyma.13G038200	L2	AT5G04760.1	--	Duplicated homeodomain-like superfamily protein
Glyma.17G121700	L2	AT1G03280.1	--	Transcription factor TFIIE, alpha subunit
Glyma.07G080700	L2	AT2G19130.1	--	S-locus lectin protein kinase family protein
Glyma.17G089100	L2	AT5G16750.1	TOZ	Transducin family protein / WD-40 repeat family protein
Glyma.20G079300	L2	AT3G23990.1	HSP60,HSP60-3B	heat shock protein 60
Glyma.08G149300	L2	AT2G33160.1	--	glycoside hydrolase family 28 protein / polygalacturonase (pectinase) family protein
Glyma.01G176600	L2	AT5G66730.1	--	C2H2-like zinc finger protein
Glyma.16G177300	L2	AT4G21190.1	emb1417	Pentatricopeptide repeat (PPR) superfamily protein
Glyma.16G027500	L2	AT5G12230.1	MED19A	--
Glyma.11G014700	L2	AT4G32480.1	--	Protein of unknown function (DUF506)
Glyma.05G112200	L2	AT1G32540.2	LOL1	lsd one like 1
Glyma.15G193700	L2	AT4G21300.1	--	Tetratricopeptide repeat (TPR)-like superfamily protein
Glyma.04G044700	L2	AT5G43130.2	TAF4,TAF4B	TBP-associated factor 4
Glyma.13G278600	L2	AT1G61820.1	BGLU46	beta glucosidase 46
Glyma.08G050500	L2	AT5G52450.1	--	MATE efflux family protein
Glyma.14G219600	L2	AT1G75800.1	--	Pathogenesis-related thaumatin superfamily protein
Glyma.14G049200	L2	AT1G05010.1	ACO4,EAT1,EFE	ethylene-forming enzyme
Glyma.08G339700	L2	AT5G40240.1	--	nodulin MtN21 /EamA-like transporter family protein
Glyma.20G223900	L2	AT1G17530.1	ATTIM23-1,TIM23-1	translocase of inner mitochondrial membrane 23
Glyma.12G238700	L2	AT2G42280.1	--	basic helix-loop-helix (bHLH) DNA-binding superfamily protein
Glyma.11G087500	L2	AT2G17480.1	ATMLO8,MLO8	Seven transmembrane MLO family protein
Glyma.06G123900	L2	AT5G49720.1	ATGH9A1,DEC,GH9A1,IRX2,KOR,KOR1,RSW2,TSD1	glycosyl hydrolase 9A1
Glyma.10G036600	L2	AT3G23230.1	--	Integrase-type DNA-binding superfamily protein
Glyma.13G244900	L2	AT5G54390.1	AHL,ATAHL,HL	HAL2-like
Glyma.17G106500	L2	AT5G11090.1	--	serine-rich protein-related
Glyma.05G138400	L2	AT2G01890.1	ATPAP8,PAP8	purple acid phosphatase 8
Glyma.06G123800	L2	AT1G78780.2	--	pathogenesis-related family protein
Glyma.18G241800	L2	AT3G02800.1	--	Tyrosine phosphatase family protein
Glyma.09G272300	L2	AT5G01950.1	--	Leucine-rich repeat protein kinase family protein
Glyma.07G251800	L2	AT2G47900.1	AtTLP3,TLP3	tubby like protein 3
Glyma.20G064800	L2	AT4G15020.1	--	hAT transposon superfamily
Glyma.08G213000	L2	AT3G15840.1	PIFI	post-illumination chlorophyll fluorescence increase
Glyma.13G155900	L2	AT1G15860.1	--	Domain of unknown function (DUF298)
Glyma.13G333300	L2	AT5G59800.1	ATMBD7,MBD7	methyl-CPG-binding domain 7
Glyma.08G067600	L2	AT2G22570.1	ATNIC1,NIC1	nicotinamidase 1
Glyma.06G129400	L2	AT5G24300.1	ATSS1,SSI,SSI1	Glycogen/starch synthases, ADP-glucose type
Glyma.15G251500	L2	AT1G78380.1	ATGSTU19,GST8,GSTU19	glutathione S-transferase TAU 19
Glyma.11G155300	L2	AT4G19160.2	--	--
Glyma.05G008800	L2	AT1G08070.1	OTP82	Tetratricopeptide repeat (TPR)-like superfamily protein
Glyma.08G220300	L2	--	--	--
Glyma.03G070200	L2	AT1G55510.1	BCDH BETA1	branched-chain alpha-keto acid decarboxylase E1 beta subunit
Glyma.06G044200	L2	AT1G47240.1	ATNRAMP2,NRAMP2	NRAMP metal ion transporter 2
Glyma.12G093300	L2	AT2G27290.1	--	Protein of unknown function (DUF1279)
Glyma.19G245400	L2	AT3G04720.1	HEL,PR-4,PR4	pathogenesis-related 4
Glyma.20G190100	L2	AT5G04490.1	VTE5	vitamin E pathway gene 5
Glyma.13G348100	L2	AT1G72710.1	CKL2	casein kinase 1-like protein 2
Glyma.02G033100	L2	--	--	--
Glyma.11G026800	L2	AT1G12570.1	--	Glucose-methanol-choline (GMC) oxidoreductase family protein
Glyma.19G113000	L2	AT5G19770.1	TUA3	tubulin alpha-3
Glyma.15G009500	L2	AT1G80160.1	--	Lactoylglutathione lyase / glyoxalase I family protein
Glyma.03G098800	L2	AT5G16970.1	AER,AT-AER	alkenal reductase
Glyma.08G263100	L2	AT1G68990.2	MGP3	male gametophyte defective 3
Glyma.08G087800	L2	AT4G20030.1	--	RNA-binding (RRM/RBD/RNP motifs) family protein
Glyma.01G112900	L2	AT5G01210.1	--	HXXXD-type acyl-transferase family protein
Glyma.07G001800	L2	AT3G20240.1	--	Mitochondrial substrate carrier family protein
Glyma.12G026000	L2	AT1G17330.1	--	Metal-dependent phosphohydrolase
Glyma.09G045600	L2	AT5G24860.1	ATFPF1,FPF1	flowering promoting factor 1
Glyma.09G205500	L2	AT2G35410.1	--	RNA-binding (RRM/RBD/RNP motifs) family protein
Glyma.18G249200	L2	AT1G71460.1	--	Pentatricopeptide repeat (PPR-like) superfamily protein
Glyma.20G130500	L2	AT2G15000.4	--	--
Glyma.07G267500	L2	AT4G16390.1	--	pentatricopeptide (PPR) repeat-containing protein
Glyma.03G014000	L2	AT4G00630.1	ATKEA2,KEA2	K+ efflux antiporter 2
Glyma.11G207300	L2	AT1G70520.1	CRK2	cysteine-rich RLK (RECEPTOR-like protein kinase) 2
Glyma.17G202400	L2	AT4G31130.1	--	Protein of unknown function (DUF1218)
Glyma.08G168800	L2	AT5G45190.1	--	Cyclin family protein
Glyma.15G062700	L2	AT2G14580.1	ATPRB1,PRB1	basic pathogenesis-related protein 1
Glyma.06G050100	L2	AT1G10070.1	ATBCAT-2,BCAT-2	branched-chain amino acid transaminase 2
Glyma.12G091800	L2	--	--	--
Glyma.12G147600	L2	--	--	--
Glyma.16G040100	L2	AT5G19780.1	TUA5	tubulin alpha-5
Glyma.11G080600	L2	AT4G35830.1	ACO1	aconitase 1
Glyma.01G209800	L2	AT2G35720.1	OWL1	DNAJ heat shock N-terminal domain-containing protein
Glyma.08G018000	L2	AT4G11280.1	ACS6,ATACS6	1-aminocyclopropane-1-carboxylic acid (acc) synthase 6
Glyma.07G058200	L2	AT2G46340.1	SPA1	SPA (suppressor of phyA-105) protein family
Glyma.18G072700	L2	AT3G13230.1	--	RNA-binding KH domain-containing protein
Glyma.05G036900	L2	AT5G62840.1	--	Phosphoglycerate mutase family protein
Glyma.15G198900	L2	AT5G11090.1	--	serine-rich protein-related
Glyma.17G066200	L2	AT5G57655.2	--	xylose isomerase family protein
Glyma.18G045900	L2	AT3G02720.1	--	Class I glutamine amidotransferase-like superfamily protein
Glyma.08G319300	L2	AT3G07040.1	RPM1,RPS3	NB-ARC domain-containing disease resistance protein
Glyma.10G166900	L2	AT3G04550.1	--	--
Glyma.02G144100	L2	AT3G63370.1	OTP86	Tetratricopeptide repeat (TPR)-like superfamily protein
Glyma.11G104000	L2	AT3G19895.1	--	RING/U-box superfamily protein
Glyma.05G204800	L2	AT4G11650.1	ATOSM34,OSM34	osmotin 34
Glyma.19G081200	L2	AT4G08850.1	--	Leucine-rich repeat receptor-like protein kinase family protein
Glyma.04G006800	L2	AT4G38840.1	--	SAUR-like auxin-responsive protein family
Glyma.18G018100	L2	AT5G65140.1	--	Haloacid dehalogenase-like hydrolase (HAD) superfamily protein
Glyma.13G276300	L2	AT3G17465.1	RPL3P	ribosomal protein L3 plastid
Glyma.11G120800	L2	AT1G49380.1	--	cytochrome c biogenesis protein family
Glyma.13G264900	L2	AT1G78590.1	ATNADK-3,NADK3	NAD(H) kinase 3
Glyma.02G182600	L2	AT2G41870.1	--	Remorin family protein
Glyma.13G176900	L2	AT1G28340.1	AtRLP4,RLP4	receptor like protein 4
Glyma.15G268400	L2	AT2G31955.1	CNX2	cofactor of nitrate reductase and xanthine dehydrogenase 2
Glyma.09G153900	L2	AT2G36530.1	ENO2,LOS2	Enolase
Glyma.04G135000	L2	AT3G12600.1	atnudt16,NUDT16	nudix hydrolase homolog 16
Glyma.15G151700	L2	--	--	--
Glyma.07G157400	L2	AT4G13460.1	SDG22,SET22,SUVH9	SU(VAR)3-9 homolog 9
Glyma.18G195400	L2	AT3G54110.1	ATPUMP1,ATUCP1,PUMP1,UCP,UCP1	plant uncoupling mitochondrial protein 1
Glyma.09G028800	L2	AT1G30680.1	--	toprim domain-containing protein
Glyma.05G204600	L2	AT4G11650.1	ATOSM34,OSM34	osmotin 34
Glyma.01G163800	L2	AT3G51320.1	--	Pentatricopeptide repeat (PPR) superfamily protein
Glyma.15G219800	L2	AT5G59990.1	--	CCT motif family protein
Glyma.03G136100	L2	AT2G41710.1	--	Integrase-type DNA-binding superfamily protein
Glyma.19G050300	L2	AT5G16150.1	GLT1,PGLCT	plastidic GLC translocator
Glyma.08G059600	L2	AT1G61350.1	--	ARM repeat superfamily protein
Glyma.06G235100	L2	AT3G15110.1	--	--
Glyma.15G148400	L2	--	--	--
Glyma.05G239400	L2	AT1G68050.1	ADO3,FKF1	flavin-binding, kelch repeat, f box 1
Glyma.13G067200	L2	AT3G28450.1	--	Leucine-rich repeat protein kinase family protein
Glyma.04G228300	L2	AT5G24470.1	APRR5,PRR5	pseudo-response regulator 5
Glyma.07G073700	L2	AT4G00630.1	ATKEA2,KEA2	K+ efflux antiporter 2
Glyma.14G049000	L2	AT1G05010.1	ACO4,EAT1,EFE	ethylene-forming enzyme
Glyma.02G254600	L2	AT2G39980.1	--	HXXXD-type acyl-transferase family protein
Glyma.03G030600	L2	AT4G31500.1	ATR4,CYP83B1,RED1,RNT1,SUR2	cytochrome P450, family 83, subfamily B, polypeptide 1
Glyma.05G244300	L2	AT4G02750.1	--	Tetratricopeptide repeat (TPR)-like superfamily protein
Glyma.02G000800	L2	AT5G43650.1	BHLH92	basic helix-loop-helix (bHLH) DNA-binding superfamily protein
Glyma.06G069100	L2	AT3G47650.1	--	DnaJ/Hsp40 cysteine-rich domain superfamily protein
Glyma.20G103800	L2	AT3G59040.1	--	Tetratricopeptide repeat (TPR)-like superfamily protein
Glyma.06G061000	L2	AT4G31850.1	PGR3	proton gradient regulation 3
Glyma.10G106600	L2	AT5G20950.1	--	Glycosyl hydrolase family protein
Glyma.18G092600	L2	AT3G20440.2	BE1,EMB2729	Alpha amylase family protein
Glyma.20G170000	L2	AT1G22770.1	FB,GI	gigantea protein (GI)
Glyma.10G285200	L2	AT3G59040.1	--	Tetratricopeptide repeat (TPR)-like superfamily protein
Glyma.01G174000	L2	AT2G18330.1	--	AAA-type ATPase family protein
Glyma.08G173300	L2	AT3G58660.1	--	Ribosomal protein L1p/L10e family
Glyma.03G251800	L2	AT3G04590.2	--	AT hook motif DNA-binding family protein
Glyma.06G277600	L2	AT2G31040.1	--	ATP synthase protein I -related
Glyma.13G158500	L2	AT2G25430.1	--	epsin N-terminal homology (ENTH) domain-containing protein / clathrin assembly protein-related
Glyma.10G129800	L2	AT2G34260.1	--	transducin family protein / WD-40 repeat family protein
Glyma.12G043100	L2	AT2G21710.1	EMB2219	Mitochondrial transcription termination factor family protein
Glyma.16G083300	L2	AT5G48470.1	--	--
Glyma.11G136200	L2	AT5G59250.1	--	Major facilitator superfamily protein
Glyma.15G254100	L2	AT3G58660.1	--	Ribosomal protein L1p/L10e family
Glyma.06G047400	L2	AT5G09640.1	SCPL19,SNG2	serine carboxypeptidase-like 19
Glyma.02G114000	L2	AT3G15460.1	--	Ribosomal RNA processing Brix domain protein
Glyma.09G279300	L2	AT2G38420.1	--	Pentatricopeptide repeat (PPR) superfamily protein
Glyma.08G209100	L2	AT1G80300.1	ATNTT1,NTT1	nucleotide transporter 1
Glyma.15G016600	L2	AT2G27610.1	--	Tetratricopeptide repeat (TPR)-like superfamily protein
Glyma.05G016600	L2	AT5G08180.1	--	Ribosomal protein L7Ae/L30e/S12e/Gadd45 family protein
Glyma.07G126200	L2	AT4G29210.1	GGT3,GGT4	gamma-glutamyl transpeptidase 4
Glyma.09G084600	L2	AT1G15440.1	ATPWP2,PWP2	periodic tryptophan protein 2
Glyma.12G164700	L2	AT1G10270.1	GRP23	glutamine-rich protein 23
Glyma.15G129400	L2	AT5G46920.1	--	Intron maturase, type II family protein
Glyma.01G161700	L2	AT5G66050.1	--	Wound-responsive family protein
Glyma.15G153300	L2	AT5G07900.1	--	Mitochondrial transcription termination factor family protein
Glyma.16G091400	L2	AT1G68990.1	MGP3	male gametophyte defective 3
Glyma.08G196800	L2	AT1G51760.1	IAR3,JR3	peptidase M20/M25/M40 family protein
Glyma.19G125800	L2	AT2G40840.1	DPE2	disproportionating enzyme 2
Glyma.02G132900	L2	AT3G19220.1	CYO1,SCO2	protein disulfide isomerases
Glyma.07G031100	L2	AT3G15730.1	PLD,PLDALPHA1	phospholipase D alpha 1
Glyma.10G221500	L2	AT1G22770.1	FB,GI	gigantea protein (GI)
Glyma.14G024600	L2	AT3G06530.2	--	ARM repeat superfamily protein
Glyma.05G062000	L2	AT5G47400.1	--	--
Glyma.10G098000	L2	--	--	--
Glyma.06G171400	L2	AT5G63420.1	emb2746	RNA-metabolising metallo-beta-lactamase family protein
Glyma.01G148800	L2	AT4G19100.1	--	Protein of unknown function (DUF3464)
Glyma.02G116400	L2	AT2G03530.1	ATUPS2,UPS2	ureide permease 2
Glyma.05G201500	L2	AT5G23690.1	--	Polynucleotide adenylyltransferase family protein
Glyma.09G009500	L2	AT1G17120.1	CAT8	cationic amino acid transporter 8
Glyma.13G117300	L2	AT1G48330.1	--	--
Glyma.18G158800	L2	AT4G13030.1	--	P-loop containing nucleoside triphosphate hydrolases superfamily protein
Glyma.11G013700	L2	AT3G18110.1	EMB1270	Pentatricopeptide repeat (PPR) superfamily protein
Glyma.07G109000	L2	AT2G17670.1	--	Tetratricopeptide repeat (TPR)-like superfamily protein
Glyma.18G067200	L2	AT3G46970.1	ATPHS2,PHS2	alpha-glucan phosphorylase 2
Glyma.02G116700	L2	AT1G69290.1	--	Pentatricopeptide repeat (PPR) superfamily protein
Glyma.13G045000	L2	AT5G16150.1	GLT1,PGLCT	plastidic GLC translocator
Glyma.01G162800	L2	AT4G35830.1	ACO1	aconitase 1
Glyma.06G081500	L2	AT5G11480.1	--	P-loop containing nucleoside triphosphate hydrolases superfamily protein
Glyma.10G003200	L2	AT5G43860.1	ATCLH2,CLH2	chlorophyllase 2
Glyma.08G099200	L2	AT4G30150.1	--	--
Glyma.14G052100	L2	--	--	--
Glyma.01G003400	L2	AT2G15690.1	--	Tetratricopeptide repeat (TPR)-like superfamily protein
Glyma.12G042600	L2	AT4G25730.1	--	FtsJ-like methyltransferase family protein
Glyma.07G092300	L2	AT3G18390.1	EMB1865	CRS1 / YhbY (CRM) domain-containing protein
Glyma.09G233500	L2	AT1G33420.1	--	RING/FYVE/PHD zinc finger superfamily protein
Glyma.04G232400	L2	AT4G27700.1	--	Rhodanese/Cell cycle control phosphatase superfamily protein
Glyma.01G161200	L2	AT4G35750.1	--	SEC14 cytosolic factor family protein / phosphoglyceride transfer family protein
Glyma.02G272200	L2	AT2G27150.1	AAO3,AOdelta,At-AO3,AtAAO3	abscisic aldehyde oxidase 3
Glyma.12G028300	L2	AT3G19820.1	CBB1,DIM,DIM1,DWF1,EVE1	cell elongation protein / DWARF1 / DIMINUTO (DIM)
Glyma.03G261300	L2	AT5G24470.1	APRR5,PRR5	pseudo-response regulator 5
Glyma.20G157100	L2	AT5G52190.1	--	Sugar isomerase (SIS) family protein
Glyma.03G002600	L2	AT4G01037.1	AtWTF1,WTF1	Ubiquitin carboxyl-terminal hydrolase family protein
Glyma.10G260700	L2	AT2G15000.4	--	--
Glyma.13G164600	L2	AT5G11090.1	--	serine-rich protein-related
Glyma.13G142600	L2	--	--	--
Glyma.10G257200	L2	AT3G19615.1	--	--
Glyma.03G184300	L2	AT5G37570.1	--	Pentatricopeptide repeat (PPR-like) superfamily protein
Glyma.05G113300	L2	AT5G46580.1	--	pentatricopeptide (PPR) repeat-containing protein
Glyma.20G142800	L2	AT3G05290.1	PNC1	peroxisomal adenine nucleotide carrier 1
Glyma.02G184900	L2	AT4G23540.1	--	ARM repeat superfamily protein
Glyma.07G032500	L2	AT1G15420.1	--	--
Glyma.18G120400	L2	AT2G46210.1	--	Fatty acid/sphingolipid desaturase
Glyma.08G035500	L2	AT5G51130.1	--	S-adenosyl-L-methionine-dependent methyltransferases superfamily protein
Glyma.11G069000	L2	AT2G18330.1	--	AAA-type ATPase family protein
Glyma.06G082200	L2	AT4G32720.2	AtLa1,La1	La protein 1
Glyma.16G025700	L2	AT5G63630.1	--	P-loop containing nucleoside triphosphate hydrolases superfamily protein
Glyma.20G023100	L2	AT4G18520.1	--	Pentatricopeptide repeat (PPR) superfamily protein
Glyma.08G303000	L2	AT3G22330.1	ATRH53,PMH2	putative mitochondrial RNA helicase 2
Glyma.04G239400	L2	AT3G18690.1	MKS1	MAP kinase substrate 1
Glyma.10G147200	L2	AT5G26860.1	LON1,LON_ARA_ARA	lon protease 1
Glyma.18G028000	L2	AT2G40090.1	ATATH9,ATH9	ABC2 homolog 9
Glyma.13G097400	L2	AT2G18900.1	--	Transducin/WD40 repeat-like superfamily protein
Glyma.05G087100	L2	AT1G31660.1	--	--
Glyma.08G143000	L2	AT1G10490.1	--	Domain of unknown function (DUF1726) ;Putative ATPase (DUF699)
Glyma.06G297000	L2	AT1G03530.1	ATNAF1,NAF1	nuclear assembly factor 1
Glyma.19G099700	L2	AT1G28050.1	--	B-box type zinc finger protein with CCT domain
Glyma.06G301000	L2	AT5G54510.1	DFL1,GH3.6	Auxin-responsive GH3 family protein
Glyma.07G152200	L2	AT3G08950.1	--	electron transport SCO1/SenC family protein
Glyma.18G145500	L2	AT2G22480.1	PFK5	phosphofructokinase 5
Glyma.06G022300	L2	AT4G35900.1	atbzip14,FD,FD-1	Basic-leucine zipper (bZIP) transcription factor family protein
Glyma.13G354600	L2	AT5G48120.1	--	ARM repeat superfamily protein
Glyma.13G217400	L2	AT2G34500.1	CYP710A1	cytochrome P450, family 710, subfamily A, polypeptide 1
Glyma.11G229300	L2	AT2G40090.1	ATATH9,ATH9	ABC2 homolog 9
Glyma.17G257600	L2	AT2G45730.1	--	eukaryotic initiation factor 3 gamma subunit family protein
Glyma.14G032500	L2	AT2G34780.1	EMB1611,MEE22	maternal effect embryo arrest 22
Glyma.03G231500	L2	AT1G56350.1	--	Peptide chain release factor 2
Glyma.12G085600	L2	AT2G27810.1	ATNAT12,NAT12	nucleobase-ascorbate transporter 12
Glyma.10G005800	L2	--	--	--
Glyma.17G023900	L2	AT5G18600.1	--	Thioredoxin superfamily protein
Glyma.08G026900	L2	AT5G36110.1	CYP716A1	cytochrome P450, family 716, subfamily A, polypeptide 1
Glyma.15G075200	L2	AT1G28280.2	--	VQ motif-containing protein
Glyma.12G112600	L2	AT4G28290.1	--	--
Glyma.02G284500	L2	AT1G06590.1	--	--
Glyma.08G236300	L2	AT3G12955.1	--	SAUR-like auxin-responsive protein family
Glyma.10G147700	L2	AT3G62550.1	--	Adenine nucleotide alpha hydrolases-like superfamily protein
Glyma.05G222000	L2	AT3G10700.1	GalAK	galacturonic acid kinase
Glyma.05G204400	L2	AT3G48660.1	--	Protein of unknown function (DUF 3339)
Glyma.10G212400	L2	AT3G12090.1	TET6	tetraspanin6
Glyma.07G135600	L2	AT3G55550.1	--	Concanavalin A-like lectin protein kinase family protein
Glyma.20G245300	L2	AT1G74040.1	IMS1,IPMS2,MAML-3	2-isopropylmalate synthase 1
Glyma.14G049600	L2	AT1G05000.1	--	Phosphotyrosine protein phosphatases superfamily protein
Glyma.13G045400	L2	AT3G12780.1	PGK1	phosphoglycerate kinase 1
Glyma.09G127000	L2	AT4G28000.1	--	P-loop containing nucleoside triphosphate hydrolases superfamily protein
Glyma.08G183000	L2	AT1G25275.3	--	--
Glyma.10G239400	L2	AT5G51990.1	CBF4,DREB1D	C-repeat-binding factor 4
Glyma.03G142100	L2	AT5G06900.1	CYP93D1	cytochrome P450, family 93, subfamily D, polypeptide 1
Glyma.10G201600	L2	AT1G08230.2	ATGAT1,GAT1	Transmembrane amino acid transporter family protein
Glyma.13G266100	L2	AT3G14840.2	--	Leucine-rich repeat transmembrane protein kinase
Glyma.10G180500	L2	AT1G03220.1	--	Eukaryotic aspartyl protease family protein
Glyma.20G223200	L2	AT1G08630.1	THA1	threonine aldolase 1
Glyma.11G234300	L2	AT3G10985.1	ATWI-12,SAG20,WI12	senescence associated gene 20
Glyma.13G142900	L2	AT3G09870.1	--	SAUR-like auxin-responsive protein family
Glyma.10G237300	L2	--	--	--
Glyma.15G023100	L2	AT1G17710.1	--	Pyridoxal phosphate phosphatase-related protein
Glyma.07G032000	L2	AT1G27340.1	--	Galactose oxidase/kelch repeat superfamily protein
Glyma.02G208000	L2	AT4G30440.1	GAE1	UDP-D-glucuronate 4-epimerase 1
Glyma.13G233000	L2	AT2G29120.1	ATGLR2.7,GLR2.7	glutamate receptor 2.7
Glyma.18G255000	L2	AT5G15070.1	--	Phosphoglycerate mutase-like family protein
Glyma.04G091600	L2	AT5G49700.1	--	Predicted AT-hook DNA-binding family protein
Glyma.05G233100	L2	AT1G49040.3	SCD1	stomatal cytokinesis defective / SCD1 protein (SCD1)
Glyma.04G021200	L2	AT5G42200.1	--	RING/U-box superfamily protein
Glyma.18G134600	L2	AT2G16790.1	--	P-loop containing nucleoside triphosphate hydrolases superfamily protein
Glyma.09G003300	L2	AT2G44500.1	--	O-fucosyltransferase family protein
Glyma.17G162000	L2	AT3G49940.1	LBD38	LOB domain-containing protein 38
Glyma.05G198600	L2	AT5G07400.1	--	forkhead-associated domain-containing protein / FHA domain-containing protein
Glyma.19G014400	L2	AT1G59970.1	--	Matrixin family protein
Glyma.01G205600	L2	AT4G17540.1	--	--
Glyma.20G068000	L2	AT4G24110.1	--	--
Glyma.18G044900	L2	AT1G65890.1	AAE12	acyl activating enzyme 12
Glyma.16G209800	L2	AT5G08370.1	AGAL2,AtAGAL2	alpha-galactosidase 2
Glyma.18G073400	L2	AT4G26510.1	UKL4	uridine kinase-like 4
Glyma.08G232600	L2	AT1G30820.1	--	CTP synthase family protein
Glyma.15G049700	L2	AT1G68170.1	--	nodulin MtN21 /EamA-like transporter family protein
Glyma.15G197500	L2	--	--	--
Glyma.06G275900	L2	AT5G05340.1	--	Peroxidase superfamily protein
Glyma.19G102400	L2	AT3G26740.1	CCL	CCR-like
Glyma.13G208000	L2	AT1G03220.1	--	Eukaryotic aspartyl protease family protein
Glyma.20G195900	L2	AT5G07580.1	--	Integrase-type DNA-binding superfamily protein
Glyma.11G026300	L2	AT4G23030.1	--	MATE efflux family protein
Glyma.20G186200	L2	AT1G25560.1	EDF1,TEM1	AP2/B3 transcription factor family protein
Glyma.12G129500	L2	AT5G05340.1	--	Peroxidase superfamily protein
Glyma.03G176300	L2	AT5G02790.1	GSTL3	Glutathione S-transferase family protein
Glyma.03G191100	L2	AT5G03720.1	AT-HSFA3,HSFA3	heat shock transcription factor A3
Glyma.18G300500	L2	AT2G43120.1	--	RmlC-like cupins superfamily protein
Glyma.12G203100	L2	AT2G20880.1	--	Integrase-type DNA-binding superfamily protein
Glyma.14G051300	L2	AT2G04530.1	CPZ,TRZ2	Metallo-hydrolase/oxidoreductase superfamily protein
Glyma.17G126400	L2	AT3G48360.1	ATBT2,BT2	BTB and TAZ domain protein 2
Glyma.08G162000	L2	AT1G12770.1	EMB1586,ISE1	P-loop containing nucleoside triphosphate hydrolases superfamily protein
Glyma.15G098200	L2	AT2G47900.3	AtTLP3,TLP3	tubby like protein 3
Glyma.10G048800	L2	AT2G37050.1	--	Leucine-rich repeat protein kinase family protein
Glyma.03G070100	L2	AT2G37770.2	--	NAD(P)-linked oxidoreductase superfamily protein
Glyma.18G184900	L2	AT3G21420.1	--	2-oxoglutarate (2OG) and Fe(II)-dependent oxygenase superfamily protein
Glyma.13G255100	L2	--	--	--
Glyma.03G263200	L2	AT1G72320.1	APUM23,PUM23	pumilio 23
Glyma.01G057700	L2	--	--	--
Glyma.10G172700	L2	AT1G64660.1	ATMGL,MGL	methionine gamma-lyase
Glyma.09G027000	L2	AT4G20840.1	--	FAD-binding Berberine family protein
Glyma.03G103500	L2	AT2G44640.1	--	--
Glyma.08G253800	L2	AT5G15700.1	--	DNA/RNA polymerases superfamily protein
Glyma.01G230200	L2	AT3G03150.1	--	--
Glyma.18G025700	L2	AT3G11110.1	--	RING/U-box superfamily protein
Glyma.06G136600	L2	AT5G24470.1	APRR5,PRR5	pseudo-response regulator 5
Glyma.15G084100	L2	AT4G18700.1	ATWL4,CIPK12,SnRK3.9,WL4	CBL-interacting protein kinase 12
Glyma.08G255500	L2	AT3G02490.1	--	Pentatricopeptide repeat (PPR) superfamily protein
Glyma.05G221500	L2	AT4G12750.1	--	Homeodomain-like transcriptional regulator
Glyma.18G085500	L2	AT4G26690.1	GPDL2,MRH5,SHV3	PLC-like phosphodiesterase family protein
Glyma.08G164100	L2	AT1G16350.1	--	Aldolase-type TIM barrel family protein
Glyma.10G146100	L2	AT1G09280.1	--	--
Glyma.12G048000	L2	AT2G15960.1	--	--
Glyma.02G303400	L2	AT5G56090.1	COX15	cytochrome c oxidase 15
Glyma.20G058400	L2	AT2G31340.1	emb1381	embryo defective 1381
Glyma.11G122700	L2	AT5G42650.1	AOS,CYP74A,DDE2	allene oxide synthase
Glyma.06G045100	L2	AT5G67360.1	ARA12	Subtilase family protein
Glyma.03G217200	L2	AT4G02210.1	--	--
Glyma.17G046900	L2	AT2G34357.1	--	ARM repeat superfamily protein
Glyma.10G022600	L2	AT2G47990.1	EDA13,EDA19,SWA1	transducin family protein / WD-40 repeat family protein
Glyma.05G045900	L2	AT5G03860.1	MLS	malate synthase
Glyma.19G110900	L2	AT3G03920.1	--	H/ACA ribonucleoprotein complex, subunit Gar1/Naf1 protein
Glyma.16G197900	L2	AT4G00755.1	--	F-box family protein
Glyma.09G091200	L2	AT2G25290.1	--	Octicosapeptide/Phox/Bem1p (PB1) domain-containing protein / tetratricopeptide repeat (TPR)-containing protein
Glyma.12G040000	L2	AT1G75820.1	ATCLV1,CLV1,FAS3,FLO5	Leucine-rich receptor-like protein kinase family protein
Glyma.18G002100	L2	--	--	--
Glyma.06G123700	L2	AT1G78780.2	--	pathogenesis-related family protein
Glyma.03G040600	L2	AT3G08860.1	PYD4	PYRIMIDINE 4
Glyma.01G206500	L2	AT5G60900.1	RLK1	receptor-like protein kinase 1
Glyma.16G177800	L2	AT5G52780.1	--	Protein of unknown function (DUF3464)
Glyma.03G132700	L2	AT3G57270.1	BG1	beta-1,3-glucanase 1
Glyma.10G194200	L2	AT5G07580.1	--	Integrase-type DNA-binding superfamily protein
Glyma.15G052700	L2	AT2G41480.1	--	Peroxidase superfamily protein
Glyma.16G049000	L2	AT3G26740.1	CCL	CCR-like
Glyma.02G148200	L2	AT1G03220.1	--	Eukaryotic aspartyl protease family protein
Glyma.15G251900	L2	AT1G78380.1	ATGSTU19,GST8,GSTU19	glutathione S-transferase TAU 19
Glyma.05G129100	L2	--	--	--
Glyma.01G069500	L2	AT1G26230.1	--	TCP-1/cpn60 chaperonin family protein
Glyma.15G007900	L2	AT1G80130.1	--	Tetratricopeptide repeat (TPR)-like superfamily protein
Glyma.13G090300	L2	AT1G22360.1	AtUGT85A2,UGT85A2	UDP-glucosyl transferase 85A2
Glyma.18G002000	L2	AT4G13850.1	ATGRP2,GR-RBP2,GRP2	glycine-rich RNA-binding protein 2
Glyma.07G135200	L2	--	--	--
Glyma.17G258500	L2	AT1G75800.1	--	Pathogenesis-related thaumatin superfamily protein
Glyma.17G128500	L2	AT5G63420.1	emb2746	RNA-metabolising metallo-beta-lactamase family protein
Glyma.03G221100	L2	AT1G02390.1	ATGPAT2,GPAT2	glycerol-3-phosphate acyltransferase 2
Glyma.11G123300	L2	AT2G15960.1	--	--
Glyma.18G141500	L2	AT1G70520.1	CRK2	cysteine-rich RLK (RECEPTOR-like protein kinase) 2
Glyma.04G235200	L2	AT5G24300.1	ATSS1,SSI,SSI1	Glycogen/starch synthases, ADP-glucose type
Glyma.01G188500	L2	AT4G36910.1	CDCP2,LEJ2	Cystathionine beta-synthase (CBS) family protein
Glyma.17G135100	L2	AT3G60780.1	--	Protein of unknown function (DUF1442)
Glyma.14G060500	L2	AT5G05740.2	ATEGY2,EGY2	ethylene-dependent gravitropism-deficient and yellow-green-like 2
Glyma.18G065700	L2	AT2G29630.1	PY,THIC	thiaminC
Glyma.11G036600	L2	AT5G60900.1	RLK1	receptor-like protein kinase 1
Glyma.17G251700	L2	AT2G02360.1	AtPP2-B10,PP2-B10	phloem protein 2-B10
Glyma.13G056900	L2	AT5G15550.1	--	Transducin/WD40 repeat-like superfamily protein
Glyma.09G177100	L2	AT1G48570.1	--	zinc finger (Ran-binding) family protein
Glyma.08G147500	L2	AT3G18680.1	--	Amino acid kinase family protein
Glyma.17G111400	L2	AT5G20250.4	DIN10	Raffinose synthase family protein
Glyma.01G087500	L2	AT1G25560.1	EDF1,TEM1	AP2/B3 transcription factor family protein
Glyma.02G256000	L2	AT5G05740.2	ATEGY2,EGY2	ethylene-dependent gravitropism-deficient and yellow-green-like 2
Glyma.08G199000	L2	AT5G35790.1	G6PD1	glucose-6-phosphate dehydrogenase 1
Glyma.17G037400	L2	AT3G06500.1	--	Plant neutral invertase family protein
Glyma.07G056600	L2	AT5G63630.1	--	P-loop containing nucleoside triphosphate hydrolases superfamily protein
Glyma.06G138100	L2	AT4G35580.2	NTL9	NAC transcription factor-like 9
Glyma.20G007000	L2	AT3G26300.1	CYP71B34	cytochrome P450, family 71, subfamily B, polypeptide 34
Glyma.10G050500	L2	AT2G37100.1	--	protamine P1 family protein
Glyma.02G303300	L2	AT1G55740.1	AtSIP1,SIP1	seed imbibition 1
Glyma.20G054000	L2	AT3G45140.1	ATLOX2,LOX2	lipoxygenase 2
Glyma.06G247100	L2	AT5G54190.1	PORA	protochlorophyllide oxidoreductase A
Glyma.20G121200	L2	AT2G01180.1	ATLPP1,ATPAP1,LPP1,PAP1	phosphatidic acid phosphatase 1
Glyma.11G149600	L2	AT4G31560.1	HCF153	high chlorophyll fluorescence 153
Glyma.01G062200	L2	AT4G30000.1	--	Dihydropterin pyrophosphokinase / Dihydropteroate synthase
Glyma.07G077400	L2	AT4G00750.1	--	S-adenosyl-L-methionine-dependent methyltransferases superfamily protein
Glyma.15G163200	L2	AT5G57340.1	--	--
Glyma.15G073700	L2	AT4G03510.1	ATRMA1,RMA1	RING membrane-anchor 1
Glyma.16G208300	L2	AT5G23530.1	AtCXE18,CXE18	carboxyesterase 18
Glyma.06G217400	L2	AT2G24120.1	PDE319,SCA3	DNA/RNA polymerases superfamily protein
Glyma.16G214900	L2	AT5G17680.1	--	disease resistance protein (TIR-NBS-LRR class), putative
Glyma.01G128200	L2	AT5G01720.1	--	RNI-like superfamily protein
Glyma.02G024400	L2	AT1G69910.1	--	Protein kinase superfamily protein
Glyma.15G072600	L2	AT5G53750.1	--	CBS domain-containing protein
Glyma.09G231900	L2	AT5G62360.1	--	Plant invertase/pectin methylesterase inhibitor superfamily protein
Glyma.12G233900	L2	AT1G78600.1	DBB3,LZF1,STH3	light-regulated zinc finger protein 1
Glyma.01G011500	L3	AT4G16070.1	--	Mono-/di-acylglycerol lipase, N-terminal;Lipase, class 3
Glyma.01G148900	L3	AT1G31880.1	BRX,NLM9	DZC (Disease resistance/zinc finger/chromosome condensation-like region) domain containing protein
Glyma.02G010400	L3	--	--	--
Glyma.02G068200	L3	AT5G47920.1	--	--
Glyma.02G213800	L3	AT3G25710.1	ATAIG1,BHLH32,TMO5	basic helix-loop-helix 32
Glyma.02G259500	L3	AT5G05340.1	--	Peroxidase superfamily protein
Glyma.02G286900	L3	AT3G58850.1	HLH2,PAR2	phy rapidly regulated 2
Glyma.03G008000	L3	--	--	--
Glyma.03G019000	L3	AT1G01900.1	ATSBT1.1,SBTI1.1	subtilase family protein
Glyma.04G045500	L3	AT4G37630.2	CYCD5;1	cyclin d5;1
[truncated: 14,958 more rows]

## Sheet: Table S4
Table S4. List of the genes in Figure 3.
treatment	gene	group
melatonin	Glyma.18G198400	AUX1
melatonin	Glyma.06G079200	SAUR
melatonin	Glyma.18G300900	SAUR
melatonin	Glyma.14G021400	AIR (auxin-responsive family) (auxin-responsive family) (auxin-responsive family)
melatonin	Glyma.17G256500	ARF
melatonin	Glyma.18G198400	AUX1
melatonin	Glyma.18G300900	SAUR
melatonin	Glyma.06G079200	SAUR
melatonin	Glyma.17G256500	ARF
melatonin	Glyma.09G072200	ARF
melatonin	Glyma.14G021400	AIR (auxin-responsive family) (auxin-responsive family) (auxin-responsive family)
melatonin	Glyma.15G181000	ARF
melatonin	Glyma.03G149400	GH3
melatonin	Glyma.03G126000	PIN
melatonin	Glyma.04G252300	LAX
melatonin	Glyma.17G008000	AIR (auxin-responsive family) (auxin-responsive family) (auxin-responsive family)
melatonin	Glyma.08G360700	SAUR
melatonin	Glyma.03G149400	GH3
melatonin	Glyma.12G171000	ARF
melatonin	Glyma.10G210600	ARF
melatonin	Glyma.15G181000	ARF
melatonin	Glyma.07G074900	SAUR
melatonin	Glyma.17G008000	AIR (auxin-responsive family) (auxin-responsive family)
melatonin	Glyma.19G128800	PIN
melatonin	Glyma.15G208600	PIN
melatonin	Glyma.08G360700	SAUR
melatonin	Glyma.03G126000	PIN
melatonin	Glyma.09G072200	ARF
melatonin	Glyma.18G029000	AUX1
melatonin	Glyma.04G252300	LAX
melatonin	Glyma.07G266300	AIR (auxin-responsive family) (auxin-responsive family)
melatonin	Glyma.13G101900	PIN
melatonin	Glyma.15G208600	PIN
melatonin	Glyma.06G278800	SAUR
melatonin	Glyma.10G074500	SAUR
melatonin	Glyma.10G056400	SAUR
melatonin	Glyma.06G282500	SAUR
melatonin	Glyma.06G164900	ARF
melatonin	Glyma.06G158700	SAUR
melatonin	Glyma.09G251600	PIN
melatonin	Glyma.06G280300	SAUR
melatonin	Glyma.06G158700	SAUR
melatonin	Glyma.12G034200	SAUR
melatonin	Glyma.03G256200	GH3
melatonin	Glyma.09G271100	PIN
melatonin	Glyma.06G282900	SAUR
melatonin	Glyma.10G056600	SAUR
melatonin	Glyma.12G197800	GH3
melatonin	Glyma.06G006700	SAUR
melatonin	Glyma.06G282200	SAUR
melatonin	Glyma.04G006600	SAUR
melatonin	Glyma.09G221500	SAUR
melatonin	Glyma.08G345400	AIR (auxin-responsive family) (auxin-responsive family)
melatonin	Glyma.06G278700	SAUR
melatonin	Glyma.12G034600	SAUR
melatonin	Glyma.13G304000	GH3
melatonin	Glyma.06G278600	SAUR
melatonin	Glyma.05G034000	GH3
melatonin	Glyma.08G008100	ARF
melatonin	Glyma.04G006600	SAUR
melatonin	Glyma.07G217900	PIN
melatonin	Glyma.12G076200	ARF
melatonin	Glyma.03G063900	AUX1
melatonin	Glyma.06G282900	SAUR
melatonin	Glyma.06G280800	SAUR
melatonin	Glyma.09G251600	PIN
melatonin	Glyma.06G006100	SAUR
melatonin	Glyma.08G027800	ARF
melatonin	Glyma.10G056400	SAUR
melatonin	Glyma.12G034600	SAUR
melatonin	Glyma.13G140500	ARF
melatonin	Glyma.10G074500	SAUR
melatonin	Glyma.08G008100	ARF
melatonin	Glyma.06G281900	SAUR
melatonin	Glyma.17G112300	IAA
melatonin	Glyma.10G056000	SAUR
melatonin	Glyma.13G304000	GH3
melatonin	Glyma.13G361200	IAA
melatonin	Glyma.09G221900	SAUR
melatonin	Glyma.05G034000	GH3
melatonin	Glyma.06G164900	ARF
melatonin	Glyma.09G221800	SAUR
melatonin	Glyma.09G221500	SAUR
melatonin	Glyma.03G063600	AUX1
melatonin	Glyma.07G057900	GH3
melatonin	Glyma.02G202200	SAUR
melatonin	Glyma.06G281900	SAUR
melatonin	Glyma.02G202200	SAUR
melatonin	Glyma.11G145500	ARF
melatonin	Glyma.05G109800	PIN
melatonin	Glyma.09G271100	PIN
melatonin	Glyma.08G345400	AIR (auxin-responsive family) (auxin-responsive family)
melatonin	Glyma.13G140600	ARF
melatonin	Glyma.10G056600	SAUR
melatonin	Glyma.11G088600	PIN
melatonin	Glyma.13G140500	ARF
melatonin	Glyma.13G361200	IAA
melatonin	Glyma.18G241000	PIN
melatonin	Glyma.01G078200	SAUR
melatonin	Glyma.13G140600	ARF
melatonin	Glyma.07G217900	PIN
melatonin	Glyma.13G221400	ARF
melatonin	Glyma.06G134000	SAUR
melatonin	Glyma.08G004100	SAUR
melatonin	Glyma.07G057900	GH3
melatonin	Glyma.03G209400	TIR1
melatonin	Glyma.03G063600	AUX1
melatonin	Glyma.09G221900	SAUR
melatonin	Glyma.09G219900	SAUR
melatonin	Glyma.12G108900	GH3
melatonin	Glyma.10G056000	SAUR
melatonin	Glyma.11G145500	ARF
melatonin	Glyma.08G004100	SAUR
melatonin	Glyma.06G134000	SAUR
melatonin	Glyma.13G325200	ARF
melatonin	Glyma.11G088600	PIN
melatonin	Glyma.18G241000	PIN
melatonin	Glyma.09G221800	SAUR
melatonin	Glyma.13G221400	ARF
melatonin	Glyma.06G243500	GH3
melatonin	Glyma.03G158600	IAA
melatonin	Glyma.20G014300	PIN
melatonin	Glyma.03G209400	TIR1
melatonin	Glyma.06G243500	GH3
melatonin	Glyma.01G078200	SAUR
melatonin	Glyma.03G158600	IAA
melatonin	Glyma.10G053500	ARF
melatonin	Glyma.12G108900	GH3
melatonin	Glyma.10G021500	TIR1
melatonin	Glyma.10G053500	ARF
melatonin	Glyma.16G114900	PIN
melatonin	Glyma.09G219900	SAUR
melatonin	Glyma.10G021500	TIR1
melatonin	Glyma.16G114900	PIN
melatonin	Glyma.20G014300	PIN
melatonin	Glyma.13G325200	ARF
melatonin	Glyma.10G056200	SAUR
melatonin	Glyma.08G155500	SAUR
melatonin	Glyma.11G228300	AUX1
melatonin	Glyma.06G243500	GH3
melatonin	Glyma.05G034000	GH3
melatonin	Glyma.06G282800	SAUR
melatonin	Glyma.12G124200	SAUR
melatonin	Glyma.10G056400	SAUR
melatonin	Glyma.06G006700	SAUR
melatonin	Glyma.04G004800	LAX
melatonin	Glyma.07G057900	GH3
melatonin	Glyma.08G027800	ARF
melatonin	Glyma.08G155800	SAUR
melatonin	Glyma.09G271100	PIN
melatonin	Glyma.10G021500	TIR1
melatonin	Glyma.09G219400	SAUR
melatonin	Glyma.06G282100	SAUR
melatonin	Glyma.12G035300	SAUR
melatonin	Glyma.04G007100	SAUR
melatonin	Glyma.06G281900	SAUR
melatonin	Glyma.12G034800	SAUR
melatonin	Glyma.13G221400	ARF
melatonin	Glyma.10G056300	SAUR
melatonin	Glyma.10G053500	ARF
melatonin	Glyma.09G221000	SAUR
melatonin	Glyma.12G035000	SAUR
melatonin	Glyma.13G142900	SAUR
melatonin	Glyma.09G219000	SAUR
melatonin	Glyma.02G239600	ARF
melatonin	Glyma.11G204200	ARF
melatonin	Glyma.15G078800	ARF
melatonin	Glyma.12G126500	SAUR
melatonin	Glyma.09G219900	SAUR
melatonin	Glyma.17G047100	ARF
melatonin	Glyma.06G280600	SAUR
melatonin	Glyma.12G030900	LAX
melatonin	Glyma.13G325200	ARF
melatonin	Glyma.03G158600	IAA
melatonin	Glyma.06G282900	SAUR
melatonin	Glyma.10G056600	SAUR
melatonin	Glyma.06G006800	SAUR
melatonin	Glyma.13G142800	SAUR
melatonin	Glyma.13G143100	SAUR
melatonin	Glyma.12G076200	ARF
melatonin	Glyma.09G219100	SAUR
melatonin	Glyma.06G006500	SAUR
melatonin	Glyma.09G221900	SAUR
melatonin	Glyma.11G088600	PIN
melatonin	Glyma.06G296500	GH3
melatonin	Glyma.06G007100	SAUR
melatonin	Glyma.13G234200	ARF
melatonin	Glyma.16G023600	ARF
melatonin	Glyma.16G129600	SAUR
melatonin	Glyma.20G014300	PIN
melatonin	Glyma.04G025300	SAUR
melatonin	Glyma.09G221800	SAUR
melatonin	Glyma.06G278800	SAUR
melatonin	Glyma.09G221400	SAUR
melatonin	Glyma.01G078200	SAUR
melatonin	Glyma.12G071000	ARF
melatonin	Glyma.08G155700	SAUR
melatonin	Glyma.08G345400	AIR (auxin-responsive family) (auxin-responsive family)
melatonin	Glyma.13G361200	IAA
melatonin	Glyma.07G054800	ARF
melatonin	Glyma.08G155400	SAUR
melatonin	Glyma.10G189000	PIN
melatonin	Glyma.09G219200	SAUR
melatonin	Glyma.12G126600	SAUR
melatonin	Glyma.13G323300	SAUR
melatonin	Glyma.08G155600	SAUR
melatonin	Glyma.09G220400	SAUR
melatonin	Glyma.09G222000	SAUR
melatonin	Glyma.10G055600	SAUR
melatonin	Glyma.19G206100	ARF
melatonin	Glyma.12G125300	SAUR
melatonin	Glyma.12G125000	SAUR
melatonin	Glyma.06G278500	SAUR
melatonin	Glyma.12G035400	SAUR
melatonin	Glyma.07G164600	PIN
melatonin	Glyma.13G113800	SAUR
melatonin	Glyma.12G108900	GH3
melatonin	Glyma.10G055900	SAUR
melatonin	Glyma.13G304000	GH3
melatonin	Glyma.12G197800	GH3
melatonin	Glyma.19G183800	SAUR
melatonin	Glyma.06G025300	SAUR
melatonin	Glyma.09G221200	SAUR
melatonin	Glyma.12G124900	SAUR
melatonin	Glyma.07G217900	PIN
melatonin	Glyma.19G206800	TIR1
melatonin	Glyma.06G282900	SAUR
melatonin	Glyma.01G167000	SAUR
melatonin	Glyma.06G296500	GH3
melatonin	Glyma.15G078800	ARF
melatonin	Glyma.16G011900	SAUR
melatonin	Glyma.16G084300	AIR (auxin-responsive family) (auxin-responsive family)
melatonin	Glyma.17G256700	SAUR
melatonin	Glyma.06G260800	GH3
melatonin	Glyma.14G208500	ARF
melatonin	Glyma.09G219100	SAUR
melatonin	Glyma.06G280600	SAUR
melatonin	Glyma.06G006500	SAUR
melatonin	Glyma.01G190600	GH3
melatonin	Glyma.08G155700	SAUR
melatonin	Glyma.07G051800	SAUR
melatonin	Glyma.07G202200	ARF
melatonin	Glyma.13G113500	SAUR
melatonin	Glyma.02G239600	ARF
melatonin	Glyma.05G200800	ARF
melatonin	Glyma.16G129600	SAUR
melatonin	Glyma.11G106000	LAX
melatonin	Glyma.19G128800	PIN
melatonin	Glyma.12G126500	SAUR
melatonin	Glyma.12G023000	SAUR
melatonin	Glyma.06G006800	SAUR
melatonin	Glyma.13G143100	SAUR
melatonin	Glyma.17G008000	AIR (auxin-responsive family) (auxin-responsive family)
melatonin	Glyma.17G165300	GH3
melatonin	Glyma.13G142800	SAUR
melatonin	Glyma.09G219400	SAUR
melatonin	Glyma.08G054700	PIN
melatonin	Glyma.18G119700	ARF
melatonin	Glyma.13G234200	ARF
melatonin	Glyma.07G134800	ARF
melatonin	Glyma.04G004800	LAX
melatonin	Glyma.16G115500	PIN
melatonin	Glyma.12G033800	SAUR
melatonin	Glyma.04G078000	SAUR
melatonin	Glyma.12G171000	ARF
melatonin	Glyma.11G204200	ARF
melatonin	Glyma.05G101300	GH3
melatonin	Glyma.07G102500	PIN
melatonin	Glyma.17G165500	GH3
melatonin	Glyma.12G125300	SAUR
melatonin	Glyma.17G057300	PIN
melatonin	Glyma.15G208600	PIN
melatonin	Glyma.02G142600	IAA
melatonin	Glyma.04G007100	SAUR
melatonin	Glyma.10G209700	SAUR
melatonin	Glyma.09G221400	SAUR
melatonin	Glyma.06G007100	SAUR
melatonin	Glyma.09G219000	SAUR
melatonin	Glyma.07G043500	SAUR
melatonin	Glyma.03G149400	GH3
melatonin	Glyma.16G023600	ARF
melatonin	Glyma.07G272800	ARF
melatonin	Glyma.12G030900	LAX
melatonin	Glyma.12G124900	SAUR
melatonin	Glyma.12G071000	ARF
melatonin	Glyma.06G006000	SAUR
melatonin	Glyma.10G055900	SAUR
melatonin	Glyma.02G049200	SAUR
melatonin	Glyma.08G155400	SAUR
melatonin	Glyma.12G125000	SAUR
melatonin	Glyma.06G025300	SAUR
melatonin	Glyma.07G164600	PIN
melatonin	Glyma.07G054800	ARF
melatonin	Glyma.06G278500	SAUR
melatonin	Glyma.08G168300	SAUR
melatonin	Glyma.12G035400	SAUR
melatonin	Glyma.09G221200	SAUR
melatonin	Glyma.10G189000	PIN
melatonin	Glyma.09G219200	SAUR
melatonin	Glyma.10G055600	SAUR
melatonin	Glyma.13G323300	SAUR
melatonin	Glyma.08G155600	SAUR
melatonin	Glyma.09G220400	SAUR
melatonin	Glyma.09G222000	SAUR
melatonin	Glyma.12G126600	SAUR
melatonin	Glyma.19G206100	ARF
melatonin	Glyma.19G183800	SAUR
melatonin	Glyma.04G025300	SAUR
melatonin	Glyma.15G258800	SAUR
melatonin	Glyma.13G113800	SAUR
melatonin	Glyma.10G056300	SAUR
melatonin	Glyma.10G055900	SAUR
melatonin	Glyma.08G155400	SAUR
melatonin	Glyma.04G025300	SAUR
melatonin	Glyma.19G183800	SAUR
melatonin	Glyma.08G155700	SAUR
melatonin	Glyma.12G124200	SAUR
melatonin	Glyma.11G106000	LAX
melatonin	Glyma.13G234200	ARF
melatonin	Glyma.07G051800	SAUR
melatonin	Glyma.16G115500	PIN
melatonin	Glyma.06G025300	SAUR
melatonin	Glyma.07G164600	PIN
melatonin	Glyma.13G113800	SAUR
melatonin	Glyma.12G125000	SAUR
melatonin	Glyma.14G120900	PIN
melatonin	Glyma.06G280600	SAUR
melatonin	Glyma.14G208500	ARF
melatonin	Glyma.16G011900	SAUR
melatonin	Glyma.09G221400	SAUR
melatonin	Glyma.02G239600	ARF
melatonin	Glyma.14G217700	ARF
melatonin	Glyma.06G007100	SAUR
melatonin	Glyma.12G035400	SAUR
melatonin	Glyma.16G023600	ARF
melatonin	Glyma.06G278500	SAUR
melatonin	Glyma.12G126500	SAUR
melatonin	Glyma.12G125300	SAUR
melatonin	Glyma.06G006800	SAUR
melatonin	Glyma.19G206100	ARF
melatonin	Glyma.10G189000	PIN
melatonin	Glyma.08G155600	SAUR
melatonin	Glyma.09G220400	SAUR
melatonin	Glyma.09G222000	SAUR
melatonin	Glyma.12G126600	SAUR
melatonin	Glyma.09G219200	SAUR
melatonin	Glyma.10G055600	SAUR
melatonin	Glyma.13G323300	SAUR
melatonin	Glyma.09G219100	SAUR
melatonin	Glyma.06G006500	SAUR
melatonin	Glyma.03G088900	AIR (auxin-responsive family) (auxin-responsive family)
melatonin	Glyma.13G142800	SAUR
melatonin	Glyma.14G120900	PIN
melatonin	Glyma.07G202200	ARF
melatonin	Glyma.04G004800	LAX
melatonin	Glyma.12G124900	SAUR
melatonin	Glyma.07G202200	ARF
melatonin	Glyma.14G208500	ARF
melatonin	Glyma.16G115500	PIN
melatonin	Glyma.07G051800	SAUR
melatonin	Glyma.12G030900	LAX
melatonin	Glyma.07G054800	ARF
melatonin	Glyma.09G219000	SAUR
melatonin	Glyma.04G007100	SAUR
melatonin	Glyma.04G004800	LAX
melatonin	Glyma.11G204200	ARF
melatonin	Glyma.19G183800	SAUR
melatonin	Glyma.09G221200	SAUR
melatonin	Glyma.12G071000	ARF
melatonin	Glyma.04G025300	SAUR
melatonin	Glyma.16G023600	ARF
melatonin	Glyma.09G219000	SAUR
melatonin	Glyma.08G155400	SAUR
melatonin	Glyma.10G055900	SAUR
melatonin	Glyma.06G007100	SAUR
melatonin	Glyma.13G113800	SAUR
melatonin	Glyma.03G088900	AIR (auxin-responsive family) (auxin-responsive family)
melatonin	Glyma.12G125000	SAUR
melatonin	Glyma.07G164600	PIN
melatonin	Glyma.06G025300	SAUR
melatonin	Glyma.07G054800	ARF
melatonin	Glyma.12G030900	LAX
melatonin	Glyma.06G278500	SAUR
melatonin	Glyma.12G035400	SAUR
melatonin	Glyma.19G206100	ARF
melatonin	Glyma.10G189000	PIN
melatonin	Glyma.09G219200	SAUR
melatonin	Glyma.09G222000	SAUR
melatonin	Glyma.13G323300	SAUR
melatonin	Glyma.08G155600	SAUR
melatonin	Glyma.09G220400	SAUR
melatonin	Glyma.12G126600	SAUR
melatonin	Glyma.10G055600	SAUR
melatonin	Glyma.06G164900	ARF
melatonin	Glyma.10G056000	SAUR
melatonin	Glyma.01G156200	PIN
melatonin	Glyma.10G056000	SAUR
melatonin	Glyma.17G112300	IAA
melatonin	Glyma.04G006600	SAUR
melatonin	Glyma.06G164900	ARF
melatonin	Glyma.08G004100	SAUR
melatonin	Glyma.01G156200	PIN
melatonin	Glyma.11G145500	ARF
melatonin	Glyma.13G140500	ARF
melatonin	Glyma.09G251600	PIN
melatonin	Glyma.17G112300	IAA
melatonin	Glyma.06G243500	GH3
melatonin	Glyma.08G004100	SAUR
melatonin	Glyma.03G256200	GH3
melatonin	Glyma.06G164900	ARF
melatonin	Glyma.13G140500	ARF
melatonin	Glyma.09G219800	SAUR
melatonin	Glyma.04G006600	SAUR
melatonin	Glyma.12G035800	SAUR
melatonin	Glyma.10G021500	TIR1
melatonin	Glyma.18G241000	PIN
melatonin	Glyma.16G114900	PIN
melatonin	Glyma.11G145500	ARF
melatonin	Glyma.16G114900	PIN
melatonin	Glyma.10G074500	SAUR
melatonin	Glyma.14G060700	AUX1
melatonin	Glyma.07G266300	AIR (auxin-responsive family) (auxin-responsive family)
melatonin	Glyma.02G306800	AIR (auxin-responsive family) (auxin-responsive family)
melatonin	Glyma.05G143800	ARF
melatonin	Glyma.05G143800	ARF
melatonin	Glyma.04G252300	LAX
melatonin	Glyma.17G256500	ARF
melatonin	Glyma.18G184500	ARF
melatonin	Glyma.08G360700	SAUR
melatonin	Glyma.08G360700	SAUR
melatonin	Glyma.03G126000	PIN
melatonin	Glyma.09G072200	ARF
melatonin	Glyma.12G023000	SAUR
melatonin	Glyma.02G142600	IAA
melatonin	Glyma.01G103500	ARF
melatonin	Glyma.06G079200	SAUR
melatonin	Glyma.10G210600	ARF
melatonin	Glyma.10G210600	ARF
melatonin	Glyma.04G206800	SAUR
melatonin	Glyma.15G181000	ARF
melatonin	Glyma.14G021400	AIR (auxin-responsive family) (auxin-responsive family)
melatonin	Glyma.08G360700	SAUR
melatonin	Glyma.12G171000	ARF
melatonin	Glyma.04G198100	SAUR
melatonin	Glyma.08G252600	TIR3
melatonin	Glyma.04G206800	SAUR
melatonin	Glyma.09G073400	SAUR
melatonin	Glyma.15G208600	PIN
melatonin	Glyma.01G167000	SAUR
melatonin	Glyma.18G198400	AUX1
melatonin	Glyma.14G021400	AIR (auxin-responsive family) (auxin-responsive family)
melatonin	Glyma.01G103500	ARF
melatonin	Glyma.04G252300	LAX
melatonin	Glyma.12G171000	ARF
melatonin	Glyma.15G208600	PIN
melatonin	Glyma.10G210600	ARF
melatonin	Glyma.04G252300	LAX
melatonin	Glyma.18G300900	SAUR
melatonin	Glyma.01G167000	SAUR
melatonin	Glyma.01G167000	SAUR
melatonin	Glyma.12G023000	SAUR
melatonin	Glyma.08G252600	TIR3
melatonin	Glyma.14G060700	AUX1
melatonin	Glyma.04G198100	SAUR
melatonin	Glyma.18G029000	AUX1
melatonin	Glyma.07G134800	ARF
melatonin	Glyma.03G149400	GH3
melatonin	Glyma.17G256500	ARF
melatonin	Glyma.12G171000	ARF
melatonin	Glyma.18G300900	SAUR
melatonin	Glyma.06G079200	SAUR
melatonin	Glyma.15G208600	PIN
melatonin	Glyma.17G008000	AIR (auxin-responsive family) (auxin-responsive family)
melatonin	Glyma.18G300900	SAUR
melatonin	Glyma.18G198400	AUX1
melatonin	Glyma.05G196300	SAUR
melatonin	Glyma.17G046200	SAUR
melatonin	Glyma.03G014800	SAUR
melatonin	Glyma.04G206800	SAUR
melatonin	Glyma.05G055800	SAUR
melatonin	Glyma.13G038400	PIN
melatonin	Glyma.11G197300	CYP79B2
melatonin	Glyma.13G051600	CYP79B2
melatonin	Glyma.10G155400	AMI1
melatonin	Glyma.20G232900	AMI1
melatonin	Glyma.19G170800	YUC8
melatonin	Glyma.14G141200	YUC6
melatonin	Glyma.04G079700	YUC6
melatonin	Glyma.06G081300	YUC6
melatonin	Glyma.04G070100	YUC4
melatonin	Glyma.17G205800	YUC4
melatonin	Glyma.07G086200	YUC2
melatonin	Glyma.09G190700	YUC2
melatonin	Glyma.05G231100	YUC2
melatonin	Glyma.08G038600	YUC2
IAA	Glyma.11G197300	CYP79B2
IAA	Glyma.13G051600	CYP79B2
IAA	Glyma.10G155400	AMI1
IAA	Glyma.20G232900	AMI1
IAA	Glyma.19G170800	YUC8
IAA	Glyma.14G141200	YUC6
IAA	Glyma.04G079700	YUC6
IAA	Glyma.06G081300	YUC6
IAA	Glyma.04G070100	YUC4
IAA	Glyma.17G205800	YUC4
IAA	Glyma.07G086200	YUC2
IAA	Glyma.09G190700	YUC2
IAA	Glyma.05G231100	YUC2
IAA	Glyma.08G038600	YUC2
IAA	Glyma.19G072900	PIN
IAA	Glyma.19G072900	PIN
IAA	Glyma.18G029000	AUX1
IAA	Glyma.05G143800	ARF
IAA	Glyma.18G300900	SAUR
IAA	Glyma.18G300900	SAUR
IAA	Glyma.07G266300	AIR (auxin-responsive family)
IAA	Glyma.18G029000	AUX1
IAA	Glyma.12G171000	ARF
IAA	Glyma.03G126000	PIN
IAA	Glyma.03G126000	PIN
IAA	Glyma.14G217700	ARF
IAA	Glyma.15G115600	AIR (auxin-responsive family)
IAA	Glyma.14G217700	ARF
IAA	Glyma.12G171000	ARF
IAA	Glyma.14G021400	AIR (auxin-responsive family)
IAA	Glyma.13G325200	ARF
IAA	Glyma.17G157300	PIN
IAA	Glyma.10G021500	TIR1
IAA	Glyma.01G156200	PIN
IAA	Glyma.03G209400	TIR1
IAA	Glyma.05G109800	PIN
IAA	Glyma.10G056600	SAUR
IAA	Glyma.13G140500	ARF
IAA	Glyma.11G088600	PIN
IAA	Glyma.05G196300	SAUR
IAA	Glyma.17G157300	PIN
IAA	Glyma.08G004100	SAUR
IAA	Glyma.13G140600	ARF
IAA	Glyma.08G345400	AIR (auxin-responsive family)
IAA	Glyma.11G145500	ARF
IAA	Glyma.06G243500	GH3
IAA	Glyma.13G361200	IAA
IAA	Glyma.18G155100	AIR (auxin-responsive family)
IAA	Glyma.19G254000	GH3
IAA	Glyma.09G251600	PIN
IAA	Glyma.07G057900	GH3
IAA	Glyma.18G241000	PIN
IAA	Glyma.06G164900	ARF
IAA	Glyma.10G053500	ARF
IAA	Glyma.11G145500	ARF
IAA	Glyma.03G256200	GH3
IAA	Glyma.08G345400	AIR (auxin-responsive family)
IAA	Glyma.03G209400	TIR1
IAA	Glyma.06G134000	SAUR
IAA	Glyma.20G014300	PIN
IAA	Glyma.01G078200	SAUR
IAA	Glyma.13G325200	ARF
IAA	Glyma.18G241000	PIN
IAA	Glyma.06G243500	GH3
IAA	Glyma.01G156200	PIN
IAA	Glyma.12G108900	GH3
IAA	Glyma.11G088600	PIN
IAA	Glyma.08G004100	SAUR
IAA	Glyma.05G143800	ARF
IAA	Glyma.11G145500	ARF
IAA	Glyma.08G004100	SAUR
IAA	Glyma.09G251600	PIN
IAA	Glyma.18G241000	PIN
IAA	Glyma.09G271100	PIN
IAA	Glyma.19G254000	GH3
IAA	Glyma.12G035800	SAUR
IAA	Glyma.09G219900	SAUR
IAA	Glyma.13G140500	ARF
IAA	Glyma.06G243500	GH3
IAA	Glyma.04G231100	SAUR
IAA	Glyma.13G140600	ARF
IAA	Glyma.05G034000	GH3
IAA	Glyma.05G196300	SAUR
IAA	Glyma.19G206100	ARF
IAA	Glyma.02G202200	SAUR
IAA	Glyma.13G361200	IAA
IAA	Glyma.10G053500	ARF
IAA	Glyma.09G221800	SAUR
IAA	Glyma.10G056600	SAUR
IAA	Glyma.01G156200	PIN
IAA	Glyma.18G155100	AIR (auxin-responsive family)
IAA	Glyma.03G209400	TIR1
IAA	Glyma.03G256200	GH3
IAA	Glyma.07G057900	GH3
IAA	Glyma.08G027800	ARF
IAA	Glyma.11G088600	PIN
IAA	Glyma.01G078200	SAUR
IAA	Glyma.20G014300	PIN
IAA	Glyma.13G325200	ARF
IAA	Glyma.19G258800	SAUR
IAA	Glyma.12G108900	GH3
IAA	Glyma.06G164900	ARF
IAA	Glyma.07G217900	PIN
IAA	Glyma.06G134000	SAUR
IAA	Glyma.06G280400	SAUR
IAA	Glyma.13G304000	GH3
IAA	Glyma.13G284600	GH3
IAA	Glyma.17G008000	AIR (auxin-responsive family)
IAA	Glyma.07G272800	ARF
IAA	Glyma.14G060700	AUX1
IAA	Glyma.06G278600	SAUR
IAA	Glyma.02G125600	GH3
IAA	Glyma.12G034800	SAUR
IAA	Glyma.12G030900	LAX
IAA	Glyma.13G325200	ARF
IAA	Glyma.06G134000	SAUR
IAA	Glyma.05G200800	ARF
IAA	Glyma.09G221500	SAUR
IAA	Glyma.08G155400	SAUR
IAA	Glyma.14G138700	SAUR
IAA	Glyma.12G035700	SAUR
IAA	Glyma.06G278400	SAUR
IAA	Glyma.17G165500	GH3
IAA	Glyma.01G103500	ARF
IAA	Glyma.12G141000	GH3
IAA	Glyma.12G171000	ARF
IAA	Glyma.13G234200	ARF
IAA	Glyma.14G217800	SAUR
IAA	Glyma.13G221400	ARF
IAA	Glyma.06G006000	SAUR
IAA	Glyma.13G038300	PIN
IAA	Glyma.12G174100	ARF
IAA	Glyma.08G168300	SAUR
IAA	Glyma.03G167400	IAA
IAA	Glyma.10G031800	IAA
IAA	Glyma.07G147000	AUX1
IAA	Glyma.04G025500	SAUR
IAA	Glyma.10G210600	ARF
IAA	Glyma.07G217900	PIN
IAA	Glyma.09G219900	SAUR
IAA	Glyma.10G209700	SAUR
IAA	Glyma.02G142600	IAA
IAA	Glyma.05G101300	GH3
IAA	Glyma.07G134800	ARF
IAA	Glyma.11G051600	GH3
IAA	Glyma.15G012700	IAA
IAA	Glyma.18G198400	AUX1
IAA	Glyma.03G149400	GH3
IAA	Glyma.04G078000	SAUR
IAA	Glyma.05G034000	GH3
IAA	Glyma.13G084700	ARF
IAA	Glyma.09G221800	SAUR
IAA	Glyma.15G258800	SAUR
IAA	Glyma.04G252300	LAX
IAA	Glyma.19G206100	ARF
IAA	Glyma.12G126500	SAUR
IAA	Glyma.12G124100	SAUR
IAA	Glyma.12G030900	LAX
IAA	Glyma.08G168300	SAUR
IAA	Glyma.03G088900	AIR (auxin-responsive family)
IAA	Glyma.05G034000	GH3
IAA	Glyma.06G282500	SAUR
IAA	Glyma.02G306800	AIR (auxin-responsive family)
IAA	Glyma.19G206100	ARF
IAA	Glyma.12G071000	ARF
IAA	Glyma.06G281700	SAUR
IAA	Glyma.06G279500	SAUR
IAA	Glyma.06G282900	SAUR
IAA	Glyma.05G200800	ARF
IAA	Glyma.06G278800	SAUR
IAA	Glyma.09G221000	SAUR
IAA	Glyma.06G280500	SAUR
IAA	Glyma.14G032700	ARF
IAA	Glyma.12G124200	SAUR
IAA	Glyma.15G091000	ARF
IAA	Glyma.06G278700	SAUR
IAA	Glyma.06G006800	SAUR
IAA	Glyma.06G007100	SAUR
IAA	Glyma.04G025300	SAUR
IAA	Glyma.12G125300	SAUR
IAA	Glyma.12G125000	SAUR
IAA	Glyma.06G296500	GH3
IAA	Glyma.02G255800	AUX1
IAA	Glyma.16G129600	SAUR
IAA	Glyma.09G219200	SAUR
IAA	Glyma.12G127100	SAUR
IAA	Glyma.12G125800	SAUR
IAA	Glyma.06G280800	SAUR
IAA	Glyma.09G220000	SAUR
IAA	Glyma.06G281100	SAUR
IAA	Glyma.12G034100	SAUR
IAA	Glyma.06G282600	SAUR
IAA	Glyma.09G221500	SAUR
IAA	Glyma.08G155800	SAUR
IAA	Glyma.06G280600	SAUR
IAA	Glyma.06G280300	SAUR
IAA	Glyma.09G219600	SAUR
IAA	Glyma.17G047100	ARF
IAA	Glyma.02G125600	GH3
IAA	Glyma.07G202200	ARF
IAA	Glyma.03G182100	SAUR
IAA	Glyma.06G282700	SAUR
IAA	Glyma.06G281800	SAUR
IAA	Glyma.12G034000	SAUR
IAA	Glyma.06G282200	SAUR
IAA	Glyma.04G007100	SAUR
IAA	Glyma.06G278400	SAUR
IAA	Glyma.13G113800	SAUR
IAA	Glyma.08G155700	SAUR
IAA	Glyma.12G124900	SAUR
IAA	Glyma.06G281000	SAUR
IAA	Glyma.09G117900	PIN
IAA	Glyma.09G220200	SAUR
IAA	Glyma.12G197800	GH3
IAA	Glyma.06G278600	SAUR
IAA	Glyma.03G063900	AUX1
IAA	Glyma.12G035200	SAUR
IAA	Glyma.16G011900	SAUR
IAA	Glyma.14G006300	AIR (auxin-responsive family)
IAA	Glyma.09G221400	SAUR
IAA	Glyma.13G234200	ARF
IAA	Glyma.12G034800	SAUR
IAA	Glyma.12G127000	SAUR
IAA	Glyma.17G256700	SAUR
IAA	Glyma.06G282800	SAUR
IAA	Glyma.06G280400	SAUR
IAA	Glyma.06G281900	SAUR
IAA	Glyma.09G219800	SAUR
IAA	Glyma.06G281600	SAUR
IAA	Glyma.06G282400	SAUR
IAA	Glyma.09G219100	SAUR
IAA	Glyma.09G219500	SAUR
IAA	Glyma.09G219400	SAUR
IAA	Glyma.02G049200	SAUR
IAA	Glyma.08G155500	SAUR
IAA	Glyma.06G282000	SAUR
IAA	Glyma.09G221200	SAUR
IAA	Glyma.06G282100	SAUR
IAA	Glyma.07G164600	PIN
IAA	Glyma.13G304000	GH3
IAA	Glyma.12G035100	SAUR
IAA	Glyma.12G123800	SAUR
IAA	Glyma.12G035000	SAUR
IAA	Glyma.12G035300	SAUR
IAA	Glyma.09G220600	SAUR
IAA	Glyma.06G281200	SAUR
IAA	Glyma.06G281300	SAUR
IAA	Glyma.12G035700	SAUR
IAA	Glyma.09G222000	SAUR
IAA	Glyma.09G220400	SAUR
IAA	Glyma.09G222200	SAUR
IAA	Glyma.08G155400	SAUR
IAA	Glyma.09G220300	SAUR
IAA	Glyma.12G035400	SAUR
IAA	Glyma.09G219000	SAUR
IAA	Glyma.10G189000	PIN
IAA	Glyma.09G221300	SAUR
IAA	Glyma.08G155600	SAUR
IAA	Glyma.12G034500	SAUR
IAA	Glyma.08G155300	SAUR
IAA	Glyma.13G142900	SAUR
IAA	Glyma.04G006600	SAUR
IAA	Glyma.10G056000	SAUR
IAA	Glyma.14G120900	PIN
IAA	Glyma.04G198100	SAUR
IAA	Glyma.04G254200	ARF
IAA	Glyma.04G254200	ARF
IAA	Glyma.18G184500	ARF
IAA	Glyma.04G198100	SAUR
IAA	Glyma.06G158700	SAUR

## Sheet: Table S5
Table S5. Primers used in this study.
gene name	gene	Left primer	Right primer
YUC2.1	Glyma.05G231100	TTGTGAGAAGGATGGATTGC	GCATCAACTCCTACACACGC
YUC2.3	Glyma.08G038600	TGTGAGAAGGATGGATTGCC	CGCATCAAGTCCTACACACG
YUC6.2	Glyma.06G081300	TCTATGCGGTTGGTTTTACC	CCCTTTCTCGTAGTGTGTTT
YUC8	Glyma.19G170800	ATGCTGGGCTTTATGCTGTG	GTGATGTCAAGCCCTTTTGT
TIR1.2	Glyma.08G059500	TGAACGGCGTTAGATTGTTG	GCATTTCTTGAGCCTCAATG
TIR1.3	Glyma.10G021500	GCCAAGACTTAATGTCGAAG	TTCCACGGCTCATTCATTCC
TIR1.4	Glyma.19G206800	ATGGAGCATGTAAGCTACTG	TCACTCAAGCCTTAGTGAAG
AFB3	Glyma.19G100200	GATTGTAGTCTGGAAGATGG	ACTACACCCGGCTAAAATTG
AFB5.1	Glyma.02G211800	TGCACGAGTATTGCCTAACC	GCTCCATATGTTTCATCGAC
AFB5.2	Glyma.04G093500	CCATCTGGTGTTGGAAGTCA	ATAATTTCACTCAGCAGCCC
PIN1.1	Glyma.03G126000	GCCTCAAGGGATTGTTCCTT	GGTAGTGTAATATCCACTGC
PIN1.2	Glyma.07G102500	TGCCATTGTTCAGGCAGCTC	CCACACGTGAATCTTCTGTA
PIN1.3	Glyma.08G054700	ACTCAAAGGCGTTCTCTTGC	CTCCATCTTCTCATTCACTC
PIN1.4	Glyma.19G128800	GGAGTTCTATTGCACATTGC	TCGCTTCCTCAACATGCTTC
